# Supplementary material for: The Streptomyces coelicolor Small ORF trpM Stimulates Growth and Morphological Development and Exerts Opposite Effects on Actinorhodin and Calcium-Dependent Antibiotic Production
Source: Front Microbiol. 2020 Feb 19;11:224. doi: 10.3389/fmicb.2020.00224 (PMC7042404; doi:10.3389/fmicb.2020.00224)
Supplement: TABLE S1 — Description, abundance profile, functional classification and mass spectrometry identification parameters of differentially represented proteins. Functional classification is based on KEGG orthology. [file Table_1.XLSX]

## Sheet: Foglio1
Table S1 Description, abundance profile, functional classification and mass spectrometry identification parameters of differentially represented proteins. Functional classification is based on KEGG Orthology
Spot	UniProt accession	SCO ID	KEGG ID	Protein description	Sco-trpMKI VS Sco-EV fold change1	Mascot score	p (ANOVA)	Theoretical mass (Da)	Theoretical pI	PSMs	Sequences	Coverage (%)	Nr aa	emPAI score	emPAI ratio2	Functional classification
52	AMPA_STRCO	SCO2179	K01255	Probable cytosol aminopeptidase	-1.31	147	0.004418	52022	5.45	3	3	9.5	517	0.22	1.57143	Amino acid metabolism; Folding, sorting and degradation
20	GLYA_SALTO	SCO4837	K00600	Serine hydroxymethyltransferase	-1.3	102	0.000204	51057	5.83	3	2	8.2	478	0.22	1.57143	Amino acid metabolism
71	G3P_STRCO	SCO1947	K00134	Glyceraldehyde-3-phosphate dehydrogenase	-1.32	499	0.01667	36417	5.24	9	8	34.8	336	1.12	3.73333	Carbon metabolism
18	ALF_STRCO	SCO3649	K01624	Fructose-bisphosphate aldolase	-1.52	349	0.000187	37018	5.42	12	6	21.9	343	0.91	2.21951	Carbon metabolism
17	ALF_STRCO	SCO3649	K01624	Fructose-bisphosphate aldolase	-1.61	735	0.000122	37018	5.42	44	13	56	343	3.38	5.92982	Carbon metabolism
45	GPMA_STRCO	SCO4209	K01834	2,3-bisphosphoglycerate-dependent phosphoglycerate mutase	-1.37	224	0.00201	28319	6.08	6	4	20.6	253	0.61	2.65217	Carbon metabolism
13	MDH_STRCO	SCO4827	K00024	Malate dehydrogenase	-1.54	356	4.44e-05	34679	5	7	6	21.9	329	0.8	1.66667	Carbon metabolism
10	FUMC_STRCO	SCO5042	K01679	Fumarate hydratase class II	2.14	96	1.82e-05	49038	5.3	2	2	9.1	461	nd	nd	Carbon metabolism
72	CLPP1_STRCO	SCO2619	K01358	ATP-dependent Clp protease proteolytic subunit 1	1.7	401	0.017746	23215	5.54	58	6	47	219	2.2	2.17822	Cell growth and death; Folding, sorting and degradation
44	ATPA_RICB8	SCO5371	K02111	ATP synthase subunit alpha	1.35	164	0.002003	56616	5.57	4	3	6.8	512	nd	nd	Energy metabolism
36	ATPE_STRCO	SCO5374	K02114	ATP synthase epsilon chain	1.9	204	0.001125	13010	5.28	4	4	64.5	124	1.76	2.12048	Energy metabolism
40	PSB_STRCO	SCO1644	K03433	Proteasome subunit beta	1.75	771	0.00162	30067	4.92	71	12	42.7	281	5.09	7.71212	Folding, sorting and degradation
63	CH602_STRCO	SCO4296	K04077	60 kDa chaperonin 2	1.35	1124	0.011806	56795	4.79	37	18	49.7	541	3.26	7.5814	Folding, sorting and degradation
73	CH602_STRCO	SCO4296	K04077	60 kDa chaperonin 2	1.52	2043	0.018486	56795	4.79	98	27	65.2	541	6.79	4.68276	Folding, sorting and degradation
39	CH602_STRCO	SCO4296	K04077	60 kDa chaperonin 2	2.33	783	0.001537	56795	4.79	36	12	30.9	541	1.47	4.45455	Folding, sorting and degradation
33	CH602_STRCO	SCO4296	K04077	60 kDa chaperonin 2	1.63	633	0.000803	56795	4.79	14	11	22.4	541	1.06	4.24	Folding, sorting and degradation
41	PDXS_STRCO	SCO1523	K06215	Pyridoxal 5'-phosphate synthase subunit PdxS	-1.83	560	0.001709	32296	5.15	10	9	34.7	303	1.87	3.16949	Metabolism of cofactors and vitamins
4	PDXS_STRCO	SCO1523	K06215	Pyridoxal 5'-phosphate synthase subunit PdxS	-2.23	520	9.56e-07	32296	5.15	10	9	30	303	1.87	2.96825	Metabolism of cofactors and vitamins
58	PDXS_STRCO	SCO1523	K06215	Pyridoxal 5'-phosphate synthase subunit PdxS	-1.31	275	0.006824	32296	5.15	8	5	28.1	303	1.09	2.725	Metabolism of cofactors and vitamins
1	FOLD_STRCO	SCO4824	K01491	Bifunctional protein FolD	4.61	258	5.59e-08	30000	5.91	4	4	21.1	284	0.57	2.71429	Metabolism of cofactors and vitamins
21	UPP_STRCO	SCO4041	K00761	Uracil phosphoribosyltransferase	2.05	257	0.000212	22908	5.28	5	4	26.1	211	1.09	1.81667	Nucleotide metabolism
64	SAPA_STRCO	SCO0409	NO KO	Spore-associated protein A	1.45	198	0.011948	15860	8.34	4	3	26	154	1.31	3.11905	Other
26	SAPA_STRCO	SCO0409	NO KO	Spore-associated protein A	-2.42	174	0.000411	15860	8.34	4	3	26	154	1.31	7.70588	Other
78	Y4636_STRCO	SCO4636	NO KO	UPF0336 protein SCO4636	-1.34	341	0.035612	16142	4.93	8	5	40.7	150	2.46	1.62914	Other
3	SODF_STRCO	SCO2633	K04564	Superoxide dismutase [Fe-Zn] 1	2.08	166	2.75e-07	23513	5.15	8	3	22.1	213	0.54	1.58824	Oxidoreduction; Stress response
42	SODF_STRCO	SCO2633	K04564	Superoxide dismutase [Fe-Zn] 1	-1.47	207	0.001905	23513	5.15	7	3	22.1	213	0.54	1.54286	Oxidoreduction; Stress response
31	SODF_STRCO	SCO2633	K04564	Superoxide dismutase [Fe-Zn] 1	-1.69	456	0.000744	23513	5.15	59	8	60.6	213	2.15	2.79221	Oxidoreduction; Stress response
34	SSB2_STRCO	SCO3907	K03111	Single-stranded DNA-binding protein 2	1.77	136	0.000916	19952	5.27	4	3	15.6	199	0.94	4.7	Replication and repair; Stress response
79	CSPF_STRCO	SCO0527	K03704	Cold shock protein ScoF	-1.5	126	0.036303	7174	4.7	2	2	65.7	67	1.41	2.82	Transcription; Stress response
15	RS4_STRCO	SCO1505	K02986	30S ribosomal protein S4	1.82	141	8.98e-05	23654	10.15	3	3	15.7	204	0.53	1.55882	Translation
49	RL35_STRCO	SCO1599	K02916	50S ribosomal protein L35	-1.59	127	0.003901	7018	11.67	5	2	23.4	64	5.09	5.14141	Translation
70	RL3_STRCO	SCO4702	K02906	50S ribosomal protein L3	1.47	173	0.016467	22812	10.2	5	3	18.7	214	0.8	1.81818	Translation
80	RL3_STRCO	SCO4702	K02906	50S ribosomal protein L3	-1.3	227	0.036606	22812	10.2	6	4	29.4	214	1.09	2.0566	Translation
7	RL3_STRCO	SCO4702	K02906	50S ribosomal protein L3	2.53	170	3.36e-06	22812	10.2	6	3	17.3	214	0.8	1.50943	Translation
38	RL4_STRCO	SCO4703	K02926	50S ribosomal protein L4	1.46	143	0.001417	23629	10.03	4	3	21.5	219	0.53	1.60606	Translation
76	RS17_STRCO	SCO4711	K02961	30S ribosomal protein S17	1.53	131	0.03014	10714	9.91	3	3	40	95	1.48	1.5914	Translation
56	RL24_STRCO	SCO4713	K02895	50S ribosomal protein L24	1.3	186	0.006136	11583	10.05	3	3	33.6	107	1.34	2.43636	Translation
5	RS9_STRCO	SCO4735	K02996	30S ribosomal protein S9	1.61	248	1.18e-06	18688	9.24	5	5	26.5	170	1.42	3.22727	Translation
47	RS2_STRCO	SCO5624	K02967	30S ribosomal protein S2	1.32	176	0.002518	33602	5.17	4	3	14.2	310	nd	nd	Translation
8	RS2_STRCO	SCO5624	K02967	30S ribosomal protein S2	1.96	133	3.94e-06	33602	5.17	2	2	9.4	310	nd	nd	Translation
1Positive and negative values stand for up- and down-representation in Sco-trpMKI, respectively.
2Value calculated using emPAI of the two most abundant proteins in case of multiple protein identification. nd: one protein species identified.
