# Supplementary material for: The Streptomyces coelicolor Small ORF trpM Stimulates Growth and Morphological Development and Exerts Opposite Effects on Actinorhodin and Calcium-Dependent Antibiotic Production
Source: Front Microbiol. 2020 Feb 19;11:224. doi: 10.3389/fmicb.2020.00224 (PMC7042404; doi:10.3389/fmicb.2020.00224)
Supplement: TABLE S2 — Protein identification details of spots observed as differentially represented. [file Table_2.XLSX]

## Sheet: IDs Details
Supplementary Table S2: Protein identification details of spots observed as differentially represented
SPOT	Protein accession	Protein description	Mascot score	Prot Theor Mr (Da)	Prot matches	Prot matches sig	Prot sequences	Prot sequences sig	Prot coverage	Prot length (AA)	Theor pI	Pept query	Pept rank	Pept isbold	Pept isunique	Pept Exper m/z	Pept Exper Mr (Da)	Pept Exper Charge	Pept Calc Mr (Da)	Pept delta	Missed cleav	Pept score	Pept expectation value	Peptide sequence	Peptide variable modification	Peptide scan title	emPAI score	emPAI ratio1
52	AMPA_STRCO	Probable cytosol aminopeptidase OS=Streptomyces coelicolor (strain ATCC BAA-471 / A3(2) / M145) GN=pepA PE=3 SV=1	147	52022	3	3	3	3	9.5	517	5.45	7655	1	1	1	692.317	1382.62	2	1381.68	0.9363	0	42.93	0.0077	GAGGPSVAPGAEAVDK		SpectrumID: ~5204~; File: ~D:\DATA\S_coelicolor_TRPM\52.raw
												7971	1	1	1	718.824	1435.63	2	1434.81	0.826	0	54.16	0.0051	APVVVAVGLGAEPEK		SpectrumID: ~7337~; File: ~D:\DATA\S_coelicolor_TRPM\52.raw
												8723	1	1	1	767.154	1532.29	2	1531.77	0.5181	0	49.54	0.0022	GGYGGILGVGAGSASGPR		SpectrumID: ~7442~; File: ~D:\DATA\S_coelicolor_TRPM\52.raw	0.22	1.57143
20	GLYA_SALTO	Serine hydroxymethyltransferase OS=Salinispora tropica (strain ATCC BAA-916 / DSM 44818 / CNB-440) GN=glyA PE=3 SV=1	102	51057	3	3	2	2	8.2	478	5.83	20475	1	1	1	913.338	1824.66	2	1823	1.6636	0	44.63	0.003	EFKPLILLGGYSAYPR		SpectrumID: ~9276~; File: ~D:\DATA\S_coelicolor_TRPM\20.raw
												25065	1	1	1	1250.42	2498.82	2	2498.22	0.6038	0	57.87	5.9e-05	LIASENYASPATLLAMGNWFSDK		SpectrumID: ~11751~; File: ~D:\DATA\S_coelicolor_TRPM\20.raw
												25127	1	1	1	839.091	2514.25	3	2514.21	0.0399	0	57.44	0.00028	LIASENYASPATLLAmGNWFSDK	Ox (M)	SpectrumID: ~10934~; File: ~D:\DATA\S_coelicolor_TRPM\20.raw	0.22	1.57143
71	G3P_STRCO	Glyceraldehyde-3-phosphate dehydrogenase OS=Streptomyces coelicolor (strain ATCC BAA-471 / A3(2) / M145) GN=gap PE=3 SV=1	499	36417	9	9	8	8	34.8	336	5.24	7446	1	1	1	659.761	1317.51	2	1316.73	0.7741	0	40.18	0.011	LVDLTVFVGNQL		SpectrumID: ~10675~; File: ~D:\DATA\S_coelicolor_TRPM\71.raw
												8244	1	1	1	714.804	1427.59	2	1427.76	-0.1691	0	48.3	0.029	AAAENIIPTTTGAAK		SpectrumID: ~5997~; File: ~D:\DATA\S_coelicolor_TRPM\71.raw
												9335	1	1	1	796.877	1591.74	2	1591.74	-0.0004	0	42.21	0.0076	DEDITIVmGVNQDK	Ox (M)	SpectrumID: ~6818~; File: ~D:\DATA\S_coelicolor_TRPM\71.raw
												9341	1	1	1	801.621	1601.23	2	1600.76	0.4691	0	56.97	0.00012	AEVSHTEDTITVDGK		SpectrumID: ~4640~; File: ~D:\DATA\S_coelicolor_TRPM\71.raw
												9348	1	1	1	804.241	1606.47	2	1605.76	0.7113	0	72.8	0.00024	GLMTTVHAYTNDQR		SpectrumID: ~6107~; File: ~D:\DATA\S_coelicolor_TRPM\71.raw
												10276	1	1	1	891.815	1781.62	2	1779.97	1.642	0	102.01	1.2e-08	VPVPTGSATDLVVELQR		SpectrumID: ~8539~; File: ~D:\DATA\S_coelicolor_TRPM\71.raw
												10503	1	1	1	922.34	1842.66	2	1841.94	0.7273	1	39.87	0.0058	LKAEVSHTEDTITVDGK		SpectrumID: ~4865~; File: ~D:\DATA\S_coelicolor_TRPM\71.raw
												10507	1	1	1	615.402	1843.18	3	1841.94	1.247	1	47.5	0.00089	LKAEVSHTEDTITVDGK		SpectrumID: ~4852~; File: ~D:\DATA\S_coelicolor_TRPM\71.raw
												12367	1	1	1	964.86	2891.56	3	2890.53	1.0301	0	89.2	2.5e-07	ALLEQGADIEIVAVNDLGDTATTAHLLK		SpectrumID: ~9861~; File: ~D:\DATA\S_coelicolor_TRPM\71.raw	1.12	3.73333
18	ALF_STRCO	Fructose-bisphosphate aldolase OS=Streptomyces coelicolor (strain ATCC BAA-471 / A3(2) / M145) GN=fba PE=3 SV=1	349	37018	12	12	6	6	21.9	343	5.42	3411	1	1	1	452.343	902.672	2	904.444	-1.7717	0	46.48	0.019	LAEAGmAAR	Ox (M)	SpectrumID: ~4077~; File: ~D:\DATA\S_coelicolor_TRPM\18.raw
												3414	1	1	1	452.418	902.821	2	904.444	-1.6227	0	83.97	2.6e-05	LAEAGmAAR	Ox (M)	SpectrumID: ~2585~; File: ~D:\DATA\S_coelicolor_TRPM\18.raw
												3440	1	1	1	453.473	904.931	2	904.444	0.4869	0	58.8	0.0079	LAEAGmAAR	Ox (M)	SpectrumID: ~3973~; File: ~D:\DATA\S_coelicolor_TRPM\18.raw
												4401	1	1	1	509.464	1016.91	2	1015.55	1.3583	0	55.69	0.0075	TVEALGLGEK		SpectrumID: ~6310~; File: ~D:\DATA\S_coelicolor_TRPM\18.raw
												4602	1	1	1	519.949	1037.88	2	1039.52	-1.6391	0	45.22	0.0069	VVEACGHLR		SpectrumID: ~3193~; File: ~D:\DATA\S_coelicolor_TRPM\18.raw
												4611	1	1	1	521.048	1040.08	2	1039.52	0.5585	0	42.71	0.027	VVEACGHLR		SpectrumID: ~3071~; File: ~D:\DATA\S_coelicolor_TRPM\18.raw
												9928	1	1	1	824.515	1647.01	2	1646.8	0.2172	0	26.6	0.033	PIATPEVYNEMLDR		SpectrumID: ~9615~; File: ~D:\DATA\S_coelicolor_TRPM\18.raw
												9929	1	1	1	824.611	1647.21	2	1646.8	0.4095	0	48.2	0.00064	PIATPEVYNEMLDR		SpectrumID: ~8617~; File: ~D:\DATA\S_coelicolor_TRPM\18.raw
												9930	1	1	1	824.784	1647.55	2	1646.8	0.7554	0	37.91	0.0026	PIATPEVYNEMLDR		SpectrumID: ~8906~; File: ~D:\DATA\S_coelicolor_TRPM\18.raw
												9951	1	1	1	828.644	1655.27	2	1654.78	0.4965	0	36.81	0.0089	YDVTVALHTDHCPK		SpectrumID: ~5917~; File: ~D:\DATA\S_coelicolor_TRPM\18.raw
												10025	1	1	1	832.913	1663.81	2	1662.79	1.0195	0	26.79	0.045	PIATPEVYNEmLDR	Ox (M)	SpectrumID: ~8567~; File: ~D:\DATA\S_coelicolor_TRPM\18.raw
												11685	1	1	1	986.756	1971.5	2	1971.01	0.4849	0	79.09	1.3e-05	DMVTGAVALAEFAHIVAEK		SpectrumID: ~11388~; File: ~D:\DATA\S_coelicolor_TRPM\18.raw	0.91	2.21951
17	ALF_STRCO	Fructose-bisphosphate aldolase OS=Streptomyces coelicolor (strain ATCC BAA-471 / A3(2) / M145) GN=fba PE=3 SV=1	735	37018	44	44	13	13	56	343	5.42	3131	1	1	1	445.148	888.281	2	888.449	-0.1679	0	45.9	0.011	LAEAGMAAR		SpectrumID: ~4433~; File: ~D:\DATA\S_coelicolor_TRPM\17.raw
												3215	1	1	1	453.238	904.461	2	904.444	0.0173	0	53.12	0.018	LAEAGmAAR	Ox (M)	SpectrumID: ~4265~; File: ~D:\DATA\S_coelicolor_TRPM\17.raw
												3219	1	1	1	453.434	904.853	2	904.444	0.4091	0	53.44	0.011	LAEAGmAAR	Ox (M)	SpectrumID: ~3990~; File: ~D:\DATA\S_coelicolor_TRPM\17.raw
												3220	1	1	1	453.519	905.024	2	904.444	0.5809	0	67.21	0.0011	LAEAGmAAR	Ox (M)	SpectrumID: ~3754~; File: ~D:\DATA\S_coelicolor_TRPM\17.raw
												4073	1	1	1	509.62	1017.23	2	1015.55	1.6702	0	43.9	0.029	TVEALGLGEK		SpectrumID: ~6290~; File: ~D:\DATA\S_coelicolor_TRPM\17.raw
												4263	1	1	1	521.087	1040.16	2	1039.52	0.6372	0	53.07	0.0076	VVEACGHLR		SpectrumID: ~3053~; File: ~D:\DATA\S_coelicolor_TRPM\17.raw
												4264	1	1	1	521.088	1040.16	2	1039.52	0.6374	0	47.75	0.012	VVEACGHLR		SpectrumID: ~2860~; File: ~D:\DATA\S_coelicolor_TRPM\17.raw
												4265	1	1	1	521.093	1040.17	2	1039.52	0.6487	0	39.77	0.021	VVEACGHLR		SpectrumID: ~2675~; File: ~D:\DATA\S_coelicolor_TRPM\17.raw
												9159	1	1	1	804.685	1607.36	2	1605.8	1.5561	1	62.76	0.00051	NYDGVLKVDGEVGNK		SpectrumID: ~6194~; File: ~D:\DATA\S_coelicolor_TRPM\17.raw
												9393	1	1	1	823.604	1645.19	2	1646.8	-1.6033	0	35.92	0.0091	PIATPEVYNEMLDR		SpectrumID: ~10173~; File: ~D:\DATA\S_coelicolor_TRPM\17.raw
												9396	1	1	1	824.17	1646.33	2	1646.8	-0.4722	0	27.24	0.021	PIATPEVYNEMLDR		SpectrumID: ~9492~; File: ~D:\DATA\S_coelicolor_TRPM\17.raw
												9398	1	1	1	824.293	1646.57	2	1646.8	-0.225	0	72.74	7.2e-06	PIATPEVYNEMLDR		SpectrumID: ~8282~; File: ~D:\DATA\S_coelicolor_TRPM\17.raw
												9402	1	1	1	824.723	1647.43	2	1646.8	0.6348	0	48.11	0.00097	PIATPEVYNEMLDR		SpectrumID: ~8554~; File: ~D:\DATA\S_coelicolor_TRPM\17.raw
												9403	1	1	1	824.763	1647.51	2	1646.8	0.7135	0	27.03	0.025	PIATPEVYNEMLDR		SpectrumID: ~9801~; File: ~D:\DATA\S_coelicolor_TRPM\17.raw
												9404	1	1	1	824.774	1647.53	2	1646.8	0.7357	0	30.8	0.026	PIATPEVYNEMLDR		SpectrumID: ~10079~; File: ~D:\DATA\S_coelicolor_TRPM\17.raw
												9406	1	1	1	825.234	1648.45	2	1646.8	1.6566	0	42.68	0.0022	PIATPEVYNEMLDR		SpectrumID: ~9355~; File: ~D:\DATA\S_coelicolor_TRPM\17.raw
												9428	1	1	1	552.78	1655.32	3	1654.78	0.5407	0	38.59	0.018	YDVTVALHTDHCPK		SpectrumID: ~5749~; File: ~D:\DATA\S_coelicolor_TRPM\17.raw
												9437	1	1	1	828.869	1655.72	2	1654.78	0.9454	0	41.52	0.0022	YDVTVALHTDHCPK		SpectrumID: ~5604~; File: ~D:\DATA\S_coelicolor_TRPM\17.raw
												9488	1	1	1	555.031	1662.07	3	1662.79	-0.7207	0	60.02	0.00022	PIATPEVYNEmLDR	Ox (M)	SpectrumID: ~7150~; File: ~D:\DATA\S_coelicolor_TRPM\17.raw
												9499	1	1	1	832.671	1663.33	2	1662.79	0.5345	0	38.98	0.0037	PIATPEVYNEmLDR	Ox (M)	SpectrumID: ~7345~; File: ~D:\DATA\S_coelicolor_TRPM\17.raw
												9500	1	1	1	832.695	1663.38	2	1662.79	0.5838	0	33.62	0.021	PIATPEVYNEmLDR	Ox (M)	SpectrumID: ~7888~; File: ~D:\DATA\S_coelicolor_TRPM\17.raw
												9501	1	1	1	832.709	1663.4	2	1662.79	0.6105	0	30.47	0.029	PIATPEVYNEmLDR	Ox (M)	SpectrumID: ~8940~; File: ~D:\DATA\S_coelicolor_TRPM\17.raw
												9503	1	1	1	832.758	1663.5	2	1662.79	0.7093	0	50.51	0.00031	PIATPEVYNEmLDR	Ox (M)	SpectrumID: ~7072~; File: ~D:\DATA\S_coelicolor_TRPM\17.raw
												9511	1	1	1	555.748	1664.22	3	1662.79	1.4287	0	37.65	0.012	PIATPEVYNEmLDR	Ox (M)	SpectrumID: ~8013~; File: ~D:\DATA\S_coelicolor_TRPM\17.raw
												9512	1	1	1	833.118	1664.22	2	1662.79	1.4292	0	49.22	0.0014	PIATPEVYNEmLDR	Ox (M)	SpectrumID: ~7624~; File: ~D:\DATA\S_coelicolor_TRPM\17.raw
												9513	1	1	1	833.134	1664.25	2	1662.79	1.4618	0	39.97	0.0064	PIATPEVYNEmLDR	Ox (M)	SpectrumID: ~8433~; File: ~D:\DATA\S_coelicolor_TRPM\17.raw
												9892	1	1	1	572.652	1714.93	3	1715.92	-0.9867	0	51.03	0.0017	LDGYVRPLIAVSEER		SpectrumID: ~11285~; File: ~D:\DATA\S_coelicolor_TRPM\17.raw
												9906	1	1	1	573.175	1716.5	3	1715.92	0.5824	0	37.67	0.015	LDGYVRPLIAVSEER		SpectrumID: ~9397~; File: ~D:\DATA\S_coelicolor_TRPM\17.raw
												9909	1	1	1	573.216	1716.63	3	1715.92	0.7067	0	52.72	0.00048	LDGYVRPLIAVSEER		SpectrumID: ~7901~; File: ~D:\DATA\S_coelicolor_TRPM\17.raw
												9910	1	1	1	573.231	1716.67	3	1715.92	0.7515	0	32.45	0.032	LDGYVRPLIAVSEER		SpectrumID: ~10055~; File: ~D:\DATA\S_coelicolor_TRPM\17.raw
												9911	1	1	1	573.234	1716.68	3	1715.92	0.7603	0	32.79	0.025	LDGYVRPLIAVSEER		SpectrumID: ~8736~; File: ~D:\DATA\S_coelicolor_TRPM\17.raw
												9918	1	1	1	573.418	1717.23	3	1715.92	1.3122	0	33.79	0.034	LDGYVRPLIAVSEER		SpectrumID: ~9721~; File: ~D:\DATA\S_coelicolor_TRPM\17.raw
												9921	1	1	1	573.543	1717.61	3	1715.92	1.6872	0	48.49	0.0011	LDGYVRPLIAVSEER		SpectrumID: ~8201~; File: ~D:\DATA\S_coelicolor_TRPM\17.raw
												9925	1	1	1	573.57	1717.69	3	1715.92	1.7681	0	36.15	0.017	LDGYVRPLIAVSEER		SpectrumID: ~10323~; File: ~D:\DATA\S_coelicolor_TRPM\17.raw
												10037	1	1	1	578.814	1733.42	3	1733.89	-0.4757	2	34	0.014	NYDGVLKVDGEVGNKK		SpectrumID: ~5391~; File: ~D:\DATA\S_coelicolor_TRPM\17.raw
												10054	1	1	1	868.2	1734.38	2	1733.89	0.4901	2	50.04	0.0028	NYDGVLKVDGEVGNKK		SpectrumID: ~5392~; File: ~D:\DATA\S_coelicolor_TRPM\17.raw
												11235	1	1	1	654.494	1960.46	3	1959.04	1.4175	1	40.68	0.017	DKLDGYVRPLIAVSEER		SpectrumID: ~8516~; File: ~D:\DATA\S_coelicolor_TRPM\17.raw
												11237	1	1	1	981.316	1960.62	2	1959.04	1.5743	1	34.19	0.042	DKLDGYVRPLIAVSEER		SpectrumID: ~7529~; File: ~D:\DATA\S_coelicolor_TRPM\17.raw
												11284	1	1	1	987.313	1972.61	2	1971.01	1.5974	0	84.62	1.5e-05	DMVTGAVALAEFAHIVAEK		SpectrumID: ~11221~; File: ~D:\DATA\S_coelicolor_TRPM\17.raw
												11359	1	1	1	995.317	1988.62	2	1987.01	1.6101	0	72.34	1.9e-05	DmVTGAVALAEFAHIVAEK	Ox (M)	SpectrumID: ~10400~; File: ~D:\DATA\S_coelicolor_TRPM\17.raw
												12850	1	1	1	858.799	2573.37	3	2572.18	1.1902	0	39.29	0.013	mNIDTDTQYAFTRPVVDHMFR	Ox (M)	SpectrumID: ~7805~; File: ~D:\DATA\S_coelicolor_TRPM\17.raw
												12851	1	1	1	858.861	2573.56	3	2572.18	1.3777	0	36.92	0.049	mNIDTDTQYAFTRPVVDHMFR	Ox (M)	SpectrumID: ~8296~; File: ~D:\DATA\S_coelicolor_TRPM\17.raw
												13341	1	1	1	1076.7	3227.08	3	3226.57	0.5038	0	60.95	0.00063	NPLFQSHMWDGSAETLADNLSIAQELLAR		SpectrumID: ~11601~; File: ~D:\DATA\S_coelicolor_TRPM\17.raw
												13516	1	1	1	1230	3686.97	3	3685.78	1.1836	0	66	0.00018	IILEVEITPTGGEEDGVSHEINDSLYTTVDDAVR		SpectrumID: ~10215~; File: ~D:\DATA\S_coelicolor_TRPM\17.raw	3.38	5.92982
45	GPMA_STRCO	2,3-bisphosphoglycerate-dependent phosphoglycerate mutase OS=Streptomyces coelicolor (strain ATCC BAA-471 / A3(2) / M145) GN=gpmA PE=1 SV=3	224	28319	6	6	4	4	20.6	253	6.08	6644	1	1	1	618.481	1234.95	2	1236.69	-1.7471	0	37.73	0.025	TVLVAAHGNSLR		SpectrumID: ~4959~; File: ~D:\DATA\S_coelicolor_TRPM\45.raw
												7450	1	1	1	658.011	1314.01	2	1313.55	0.4544	0	46.5	0.014	DAEYSQFSDPR		SpectrumID: ~6817~; File: ~D:\DATA\S_coelicolor_TRPM\45.raw
												7453	1	1	1	658.077	1314.14	2	1313.55	0.5866	0	64.67	8.7e-05	DAEYSQFSDPR		SpectrumID: ~6545~; File: ~D:\DATA\S_coelicolor_TRPM\45.raw
												9327	1	1	1	790.182	1578.35	2	1577.84	0.5082	0	59.46	0.00046	DAGLLPDVVHTSVQK		SpectrumID: ~7789~; File: ~D:\DATA\S_coelicolor_TRPM\45.raw
												9334	1	1	1	790.691	1579.37	2	1577.84	1.5269	0	64.78	0.0016	DAGLLPDVVHTSVQK		SpectrumID: ~7533~; File: ~D:\DATA\S_coelicolor_TRPM\45.raw
												9465	1	1	1	802.842	1603.67	2	1602.84	0.8284	0	56.37	0.0049	NLFTGWVDVNLTPK		SpectrumID: ~10162~; File: ~D:\DATA\S_coelicolor_TRPM\45.raw	0.61	2.65217
13	MDH_STRCO	Malate dehydrogenase OS=Streptomyces coelicolor (strain ATCC BAA-471 / A3(2) / M145) GN=mdh PE=1 SV=1	356	34679	7	7	6	6	21.9	329	5	4425	1	1	1	498.457	994.898	2	996.622	-1.7235	0	43.64	0.011	LLEITPALK		SpectrumID: ~7599~; File: ~D:\DATA\S_coelicolor_TRPM\13.raw
												4864	1	1	1	524.37	1046.73	2	1046.57	0.154	1	49.63	0.027	TGSTVADIKR		SpectrumID: ~2669~; File: ~D:\DATA\S_coelicolor_TRPM\13.raw
												5855	1	1	1	588.419	1174.82	2	1174.67	0.156	2	59.76	0.0053	KTGSTVADIKR		SpectrumID: ~2415~; File: ~D:\DATA\S_coelicolor_TRPM\13.raw
												7853	1	1	1	684.61	1367.21	2	1366.78	0.4241	0	55.3	0.0011	IASGQLLGADVPVK		SpectrumID: ~7418~; File: ~D:\DATA\S_coelicolor_TRPM\13.raw
												7854	1	1	1	684.614	1367.21	2	1366.78	0.4315	0	40.17	0.011	IASGQLLGADVPVK		SpectrumID: ~7676~; File: ~D:\DATA\S_coelicolor_TRPM\13.raw
												7981	1	1	1	695.379	1388.74	2	1388.73	0.0088	0	57.46	0.007	WLADEFIPTVAK		SpectrumID: ~9514~; File: ~D:\DATA\S_coelicolor_TRPM\13.raw
												12484	1	1	1	1286.11	2570.2	2	2570.38	-0.1823	0	90.3	2.6e-06	VLVVGNPANTNALIAQAAAPDVPAER		SpectrumID: ~8993~; File: ~D:\DATA\S_coelicolor_TRPM\13.raw	0.8	1.66667
10	FUMC_STRCO	Fumarate hydratase class II OS=Streptomyces coelicolor (strain ATCC BAA-471 / A3(2) / M145) GN=fumC PE=3 SV=1	96	49038	2	2	2	2	9.1	461	5.3	17698	1	1	1	598.044	1194.07	2	1192.62	1.4543	0	47.38	0.0046	TVDGIVAHPER		SpectrumID: ~16498~; File: ~D:\DATA\S_coelicolor_TRPM\10.raw
												34862	1	1	1	1003.78	3008.3	3	3006.6	1.7021	0	48.31	0.00036	LAELPLGGTAVGTGINTPPGFSAAVIEEVAR		SpectrumID: ~22320~; File: ~D:\DATA\S_coelicolor_TRPM\10.raw	nd	nd
72	CLPP1_STRCO	ATP-dependent Clp protease proteolytic subunit 1 OS=Streptomyces coelicolor (strain ATCC BAA-471 / A3(2) / M145) GN=clpP1 PE=2 SV=1	401	23215	58	58	6	6	47	219	5.54	4039	1	1	1	507.307	1012.6	2	1012.47	0.1342	0	37.98	0.012	WFDAFEAK		SpectrumID: ~12058~; File: ~D:\DATA\S_coelicolor_TRPM\72.raw
												4050	1	1	1	507.516	1013.02	2	1012.47	0.5523	0	37.15	0.023	WFDAFEAK		SpectrumID: ~11804~; File: ~D:\DATA\S_coelicolor_TRPM\72.raw
												7984	1	1	0	750.183	1498.35	2	1496.85	1.5057	0	51.8	0.025	ITAQLLLLASDPDK		SpectrumID: ~8843~; File: ~D:\DATA\S_coelicolor_TRPM\72.raw
												8891	1	1	1	828.645	1655.28	2	1656.87	-1.5969	0	78.52	4.3e-06	IIFLGQPVDDDIANK		SpectrumID: ~9098~; File: ~D:\DATA\S_coelicolor_TRPM\72.raw
												8906	1	1	1	829.276	1656.54	2	1656.87	-0.3346	0	53.96	0.0012	IIFLGQPVDDDIANK		SpectrumID: ~11420~; File: ~D:\DATA\S_coelicolor_TRPM\72.raw
												8911	1	1	1	829.653	1657.29	2	1656.87	0.4192	0	47.62	0.0012	IIFLGQPVDDDIANK		SpectrumID: ~10102~; File: ~D:\DATA\S_coelicolor_TRPM\72.raw
												8913	1	1	1	829.685	1657.36	2	1656.87	0.4835	0	56.09	0.012	IIFLGQPVDDDIANK		SpectrumID: ~12179~; File: ~D:\DATA\S_coelicolor_TRPM\72.raw
												8914	1	1	1	829.693	1657.37	2	1656.87	0.4991	0	84.09	1.6e-06	IIFLGQPVDDDIANK		SpectrumID: ~10348~; File: ~D:\DATA\S_coelicolor_TRPM\72.raw
												8915	1	1	1	829.716	1657.42	2	1656.87	0.546	0	59.19	0.001	IIFLGQPVDDDIANK		SpectrumID: ~9359~; File: ~D:\DATA\S_coelicolor_TRPM\72.raw
												8916	1	1	1	829.722	1657.43	2	1656.87	0.5569	0	42.5	0.013	IIFLGQPVDDDIANK		SpectrumID: ~10617~; File: ~D:\DATA\S_coelicolor_TRPM\72.raw
												8917	1	1	1	829.766	1657.52	2	1656.87	0.6449	0	53.61	0.0016	IIFLGQPVDDDIANK		SpectrumID: ~10867~; File: ~D:\DATA\S_coelicolor_TRPM\72.raw
												8920	1	1	1	829.802	1657.59	2	1656.87	0.7169	0	60.37	0.00027	IIFLGQPVDDDIANK		SpectrumID: ~9609~; File: ~D:\DATA\S_coelicolor_TRPM\72.raw
												8924	1	1	1	829.921	1657.83	2	1656.87	0.9554	0	57.34	0.00072	IIFLGQPVDDDIANK		SpectrumID: ~8908~; File: ~D:\DATA\S_coelicolor_TRPM\72.raw
												8925	1	1	1	829.928	1657.84	2	1656.87	0.9698	0	79.14	2.6e-06	IIFLGQPVDDDIANK		SpectrumID: ~8640~; File: ~D:\DATA\S_coelicolor_TRPM\72.raw
												8927	1	1	1	830.111	1658.21	2	1656.87	1.3356	0	52.68	0.0093	IIFLGQPVDDDIANK		SpectrumID: ~8379~; File: ~D:\DATA\S_coelicolor_TRPM\72.raw
												8932	1	1	1	830.304	1658.59	2	1656.87	1.7214	0	74.89	2e-05	IIFLGQPVDDDIANK		SpectrumID: ~9855~; File: ~D:\DATA\S_coelicolor_TRPM\72.raw
												10906	1	1	1	681.782	2042.32	3	2043.01	-0.6819	0	54.06	0.0012	MAELTSQHTGQTIEQITR		SpectrumID: ~7223~; File: ~D:\DATA\S_coelicolor_TRPM\72.raw
												10908	1	1	1	681.856	2042.55	3	2043.01	-0.4589	0	33.6	0.042	MAELTSQHTGQTIEQITR		SpectrumID: ~8280~; File: ~D:\DATA\S_coelicolor_TRPM\72.raw
												10910	1	1	1	682.063	2043.17	3	2043.01	0.1624	0	48.26	0.0056	MAELTSQHTGQTIEQITR		SpectrumID: ~7486~; File: ~D:\DATA\S_coelicolor_TRPM\72.raw
												10913	1	1	1	1022.74	2043.46	2	2043.01	0.4543	0	74.66	6.1e-06	MAELTSQHTGQTIEQITR		SpectrumID: ~6161~; File: ~D:\DATA\S_coelicolor_TRPM\72.raw
												10916	1	1	1	682.264	2043.77	3	2043.01	0.7659	0	47.75	0.0044	MAELTSQHTGQTIEQITR		SpectrumID: ~5491~; File: ~D:\DATA\S_coelicolor_TRPM\72.raw
												10920	1	1	1	682.358	2044.05	3	2043.01	1.046	0	63.4	8.2e-05	MAELTSQHTGQTIEQITR		SpectrumID: ~6332~; File: ~D:\DATA\S_coelicolor_TRPM\72.raw
												10923	1	1	1	682.403	2044.19	3	2043.01	1.1819	0	50.82	0.0029	MAELTSQHTGQTIEQITR		SpectrumID: ~6704~; File: ~D:\DATA\S_coelicolor_TRPM\72.raw
												10924	1	1	1	682.458	2044.35	3	2043.01	1.3482	0	44.66	0.045	MAELTSQHTGQTIEQITR		SpectrumID: ~9368~; File: ~D:\DATA\S_coelicolor_TRPM\72.raw
												10974	1	1	1	686.778	2057.31	3	2059	-1.6884	0	61.21	6.8e-05	mAELTSQHTGQTIEQITR	Ox (M)	SpectrumID: ~7605~; File: ~D:\DATA\S_coelicolor_TRPM\72.raw
												10975	1	1	1	686.855	2057.54	3	2059	-1.4566	0	46.71	0.0025	mAELTSQHTGQTIEQITR	Ox (M)	SpectrumID: ~6166~; File: ~D:\DATA\S_coelicolor_TRPM\72.raw
												10979	1	1	1	687.13	2058.37	3	2059	-0.6322	0	63	6.9e-05	mAELTSQHTGQTIEQITR	Ox (M)	SpectrumID: ~5698~; File: ~D:\DATA\S_coelicolor_TRPM\72.raw
												10982	1	1	1	687.292	2058.85	3	2059	-0.147	0	46.34	0.0022	mAELTSQHTGQTIEQITR	Ox (M)	SpectrumID: ~6736~; File: ~D:\DATA\S_coelicolor_TRPM\72.raw
												10984	1	1	1	687.464	2059.37	3	2059	0.3701	0	58.07	0.00028	mAELTSQHTGQTIEQITR	Ox (M)	SpectrumID: ~7225~; File: ~D:\DATA\S_coelicolor_TRPM\72.raw
												10985	1	1	1	1030.7	2059.38	2	2059	0.3754	0	37.88	0.015	mAELTSQHTGQTIEQITR	Ox (M)	SpectrumID: ~5992~; File: ~D:\DATA\S_coelicolor_TRPM\72.raw
												10988	1	1	1	687.494	2059.46	3	2059	0.4596	0	35.7	0.021	mAELTSQHTGQTIEQITR	Ox (M)	SpectrumID: ~8197~; File: ~D:\DATA\S_coelicolor_TRPM\72.raw
												10990	1	1	1	687.538	2059.59	3	2059	0.5924	0	38.35	0.016	mAELTSQHTGQTIEQITR	Ox (M)	SpectrumID: ~6430~; File: ~D:\DATA\S_coelicolor_TRPM\72.raw
												10992	1	1	1	687.559	2059.66	3	2059	0.6546	0	33.75	0.03	mAELTSQHTGQTIEQITR	Ox (M)	SpectrumID: ~5398~; File: ~D:\DATA\S_coelicolor_TRPM\72.raw
												10994	1	1	1	687.643	2059.91	3	2059	0.9059	0	43.17	0.0053	mAELTSQHTGQTIEQITR	Ox (M)	SpectrumID: ~8461~; File: ~D:\DATA\S_coelicolor_TRPM\72.raw
												10995	1	1	1	687.755	2060.24	3	2059	1.2435	0	52.83	0.00025	mAELTSQHTGQTIEQITR	Ox (M)	SpectrumID: ~9421~; File: ~D:\DATA\S_coelicolor_TRPM\72.raw
												10998	1	1	1	1031.22	2060.42	2	2059	1.424	0	50.64	0.0011	mAELTSQHTGQTIEQITR	Ox (M)	SpectrumID: ~5701~; File: ~D:\DATA\S_coelicolor_TRPM\72.raw
												10999	1	1	1	687.832	2060.47	3	2059	1.4728	0	46.72	0.0067	mAELTSQHTGQTIEQITR	Ox (M)	SpectrumID: ~8725~; File: ~D:\DATA\S_coelicolor_TRPM\72.raw
												11000	1	1	1	687.88	2060.62	3	2059	1.6178	0	33.53	0.036	mAELTSQHTGQTIEQITR	Ox (M)	SpectrumID: ~10798~; File: ~D:\DATA\S_coelicolor_TRPM\72.raw
												11001	1	1	1	687.913	2060.72	3	2059	1.7166	0	69.36	3.1e-05	MAELTSQHTGQTIEQITR	Ox (M)	SpectrumID: ~5967~; File: ~D:\DATA\S_coelicolor_TRPM\72.raw
												11105	1	1	1	1047.26	2092.5	2	2091.98	0.5176	0	78.59	1.6e-05	EYGLIDDVIATAAGMPGGGGTGA		SpectrumID: ~10180~; File: ~D:\DATA\S_coelicolor_TRPM\72.raw
												11110	1	1	1	1047.32	2092.62	2	2091.98	0.6458	0	40.73	0.019	EYGLIDDVIATAAGMPGGGGTGA		SpectrumID: ~11642~; File: ~D:\DATA\S_coelicolor_TRPM\72.raw
												11158	1	1	1	1055.19	2108.37	2	2107.97	0.4009	0	55.79	0.00016	EYGLIDDVIATAAGmPGGGGTGA	Ox (M)	SpectrumID: ~10924~; File: ~D:\DATA\S_coelicolor_TRPM\72.raw
												11159	1	1	1	1055.24	2108.46	2	2107.97	0.4868	0	48.88	0.0012	EYGLIDDVIATAAGmPGGGGTGA	Ox (M)	SpectrumID: ~9509~; File: ~D:\DATA\S_coelicolor_TRPM\72.raw
												11160	1	1	1	703.83	2108.47	3	2107.97	0.4943	0	35.61	0.02	EYGLIDDVIATAAGmPGGGGTGA	Ox (M)	SpectrumID: ~10935~; File: ~D:\DATA\S_coelicolor_TRPM\72.raw
												11165	1	1	1	1055.56	2109.1	2	2107.97	1.1231	0	48.4	0.0018	EYGLIDDVIATAAGmPGGGGTGA	Ox (M)	SpectrumID: ~11427~; File: ~D:\DATA\S_coelicolor_TRPM\72.raw
												11167	1	1	1	1055.67	2109.32	2	2107.97	1.3491	0	46.73	0.00075	EYGLIDDVIATAAGmPGGGGTGA	Ox (M)	SpectrumID: ~11178~; File: ~D:\DATA\S_coelicolor_TRPM\72.raw
												12151	1	1	0	840.714	2519.12	3	2519.34	-0.2175	0	58.92	0.0011	FALPNAEILIHQPSAGLAGSASDIK		SpectrumID: ~9261~; File: ~D:\DATA\S_coelicolor_TRPM\72.raw
												12155	1	1	0	840.982	2519.93	3	2519.34	0.5873	0	58.2	0.001	FALPNAEILIHQPSAGLAGSASDIK		SpectrumID: ~11760~; File: ~D:\DATA\S_coelicolor_TRPM\72.raw
												12156	1	1	0	840.99	2519.95	3	2519.34	0.6094	0	61.41	0.00025	FALPNAEILIHQPSAGLAGSASDIK		SpectrumID: ~11260~; File: ~D:\DATA\S_coelicolor_TRPM\72.raw
												12157	1	1	0	1261.02	2520.02	2	2519.34	0.6776	0	34.51	0.025	FALPNAEILIHQPSAGLAGSASDIK		SpectrumID: ~8874~; File: ~D:\DATA\S_coelicolor_TRPM\72.raw
												12158	1	1	0	841.056	2520.15	3	2519.34	0.8068	0	53.67	0.00052	FALPNAEILIHQPSAGLAGSASDIK		SpectrumID: ~11510~; File: ~D:\DATA\S_coelicolor_TRPM\72.raw
												12159	1	1	0	841.079	2520.22	3	2519.34	0.8775	0	47.07	0.015	FALPNAEILIHQPSAGLAGSASDIK		SpectrumID: ~12002~; File: ~D:\DATA\S_coelicolor_TRPM\72.raw
												12160	1	1	0	841.108	2520.3	3	2519.34	0.9643	0	51.86	0.00073	FALPNAEILIHQPSAGLAGSASDIK		SpectrumID: ~10247~; File: ~D:\DATA\S_coelicolor_TRPM\72.raw
												12161	1	1	0	841.135	2520.38	3	2519.34	1.0452	0	57.52	0.0013	FALPNAEILIHQPSAGLAGSASDIK		SpectrumID: ~11011~; File: ~D:\DATA\S_coelicolor_TRPM\72.raw
												12162	1	1	0	841.203	2520.59	3	2519.34	1.2485	0	53.97	0.0029	FALPNAEILIHQPSAGLAGSASDIK		SpectrumID: ~10755~; File: ~D:\DATA\S_coelicolor_TRPM\72.raw
												12163	1	1	0	841.217	2520.63	3	2519.34	1.2906	0	45.13	0.026	FALPNAEILIHQPSAGLAGSASDIK		SpectrumID: ~13312~; File: ~D:\DATA\S_coelicolor_TRPM\72.raw
												12164	1	1	0	841.3	2520.88	3	2519.34	1.54	0	73.75	1.7e-05	FALPNAEILIHQPSAGLAGSASDIK		SpectrumID: ~9760~; File: ~D:\DATA\S_coelicolor_TRPM\72.raw
												12166	1	1	0	841.338	2520.99	3	2519.34	1.6553	0	48.59	0.0056	FALPNAEILIHQPSAGLAGSASDIK		SpectrumID: ~10497~; File: ~D:\DATA\S_coelicolor_TRPM\72.raw	2.2	2.17822
44	ATPA_RICB8	ATP synthase subunit alpha OS=Rickettsia bellii (strain OSU 85-389) GN=atpA PE=3 SV=1	164	56616	4	4	3	3	6.8	512	5.57	11770	1	1	1	599.296	1196.58	2	1196.64	-0.0629	0	63.78	0.0016	VVDALGNPIDGK		SpectrumID: ~19020~; File: ~D:\DATA\S_coelicolor_TRPM\44.raw
												13377	1	1	0	644.748	1287.48	2	1286.69	0.7935	0	39.05	0.011	HALIIYDDLSK		SpectrumID: ~19373~; File: ~D:\DATA\S_coelicolor_TRPM\44.raw
												13564	1	1	1	651.037	1300.06	2	1299.74	0.3191	0	61.26	0.0026	TAIAIDTIINQK		SpectrumID: ~20613~; File: ~D:\DATA\S_coelicolor_TRPM\44.raw
												13576	1	1	1	651.328	1300.64	2	1299.74	0.9009	0	53.54	0.018	TAIAIDTIINQK		SpectrumID: ~7529~; File: ~D:\DATA\S_coelicolor_TRPM\44.raw	nd	nd
36	ATPE_STRCO	ATP synthase epsilon chain OS=Streptomyces coelicolor (strain ATCC BAA-471 / A3(2) / M145) GN=atpC PE=3 SV=2	204	13010	4	4	4	4	64.5	124	5.28	6253	1	1	1	668.579	1335.14	2	1334.73	0.412	0	64.68	7e-05	AAELHVALVAADR		SpectrumID: ~6459~; File: ~D:\DATA\S_coelicolor_TRPM\36.raw
												10867	1	1	1	670.786	2009.34	3	2008.05	1.2898	0	45.03	0.026	LSLLAEVAELSDEIDVHR		SpectrumID: ~11554~; File: ~D:\DATA\S_coelicolor_TRPM\36.raw
												11585	1	1	1	717.529	2149.56	3	2149.04	0.5202	0	36.3	0.013	TSDGGTVVAAVHGGFISFADNK		SpectrumID: ~8896~; File: ~D:\DATA\S_coelicolor_TRPM\36.raw
												13415	1	1	1	917.074	2748.2	3	2746.43	1.7673	0	57.66	0.00058	TTSGDIGVmPGHQPLLGVLESGPVTIR	Ox (M)	SpectrumID: ~9492~; File: ~D:\DATA\S_coelicolor_TRPM\36.raw	1.76	2.12048
40	PSB_STRCO	Proteasome subunit beta OS=Streptomyces coelicolor (strain ATCC BAA-471 / A3(2) / M145) GN=prcB PE=1 SV=1	771	30067	71	71	12	12	42.7	281	4.92	3409	1	1	1	456.519	911.024	2	910.451	0.5735	0	40.65	0.039	LEQPDGPR		SpectrumID: ~3900~; File: ~D:\DATA\S_coelicolor_TRPM\40.raw
												4773	1	1	1	546.94	1091.87	2	1091.52	0.3443	0	47.69	0.022	ATMGNMIAQR		SpectrumID: ~5804~; File: ~D:\DATA\S_coelicolor_TRPM\40.raw
												4778	1	1	1	547.047	1092.08	2	1091.52	0.5571	0	67.33	0.00095	ATMGNMIAQR		SpectrumID: ~5199~; File: ~D:\DATA\S_coelicolor_TRPM\40.raw
												4784	1	1	1	547.351	1092.69	2	1091.52	1.1668	0	48.29	0.023	ATMGNMIAQR		SpectrumID: ~6090~; File: ~D:\DATA\S_coelicolor_TRPM\40.raw
												4794	1	1	1	547.653	1093.29	2	1091.52	1.7699	0	44.06	0.049	ATMGNMIAQR		SpectrumID: ~5470~; File: ~D:\DATA\S_coelicolor_TRPM\40.raw
												4880	1	1	1	555.044	1108.07	2	1107.52	0.5576	0	51.5	0.033	ATMGNmIAQR	Ox (M)	SpectrumID: ~4241~; File: ~D:\DATA\S_coelicolor_TRPM\40.raw
												4920	1	1	1	556.928	1111.84	2	1113.55	-1.7046	0	38.36	0.027	IFSYDVTGGR		SpectrumID: ~10993~; File: ~D:\DATA\S_coelicolor_TRPM\40.raw
												4925	1	1	1	557.191	1112.37	2	1113.55	-1.1773	0	44.11	0.034	IFSYDVTGGR		SpectrumID: ~10668~; File: ~D:\DATA\S_coelicolor_TRPM\40.raw
												4928	1	1	1	557.486	1112.96	2	1113.55	-0.5884	0	52.1	0.00094	IFSYDVTGGR		SpectrumID: ~7856~; File: ~D:\DATA\S_coelicolor_TRPM\40.raw
												4932	1	1	1	557.607	1113.2	2	1113.55	-0.3452	0	44.15	0.0069	IFSYDVTGGR		SpectrumID: ~11254~; File: ~D:\DATA\S_coelicolor_TRPM\40.raw
												4933	1	1	1	557.753	1113.49	2	1113.55	-0.0545	0	51.21	0.003	IFSYDVTGGR		SpectrumID: ~8123~; File: ~D:\DATA\S_coelicolor_TRPM\40.raw
												4934	1	1	1	1114.5	1113.5	1	1113.55	-0.0486	0	38.92	0.021	IFSYDVTGGR		SpectrumID: ~6621~; File: ~D:\DATA\S_coelicolor_TRPM\40.raw
												4935	1	1	1	557.844	1113.67	2	1113.55	0.1276	0	48.83	0.0028	IFSYDVTGGR		SpectrumID: ~9978~; File: ~D:\DATA\S_coelicolor_TRPM\40.raw
												4937	1	1	1	557.891	1113.77	2	1113.55	0.2217	0	56.11	0.00069	IFSYDVTGGR		SpectrumID: ~6955~; File: ~D:\DATA\S_coelicolor_TRPM\40.raw
												4938	1	1	1	557.896	1113.78	2	1113.55	0.2317	0	44.25	0.005	IFSYDVTGGR		SpectrumID: ~8655~; File: ~D:\DATA\S_coelicolor_TRPM\40.raw
												4939	1	1	1	557.919	1113.82	2	1113.55	0.2786	0	42.2	0.0084	IFSYDVTGGR		SpectrumID: ~7229~; File: ~D:\DATA\S_coelicolor_TRPM\40.raw
												4941	1	1	1	558.016	1114.02	2	1113.55	0.4715	0	54.8	0.0012	IFSYDVTGGR		SpectrumID: ~10923~; File: ~D:\DATA\S_coelicolor_TRPM\40.raw
												4944	1	1	1	558.079	1114.14	2	1113.55	0.5979	0	43.93	0.0071	IFSYDVTGGR		SpectrumID: ~9724~; File: ~D:\DATA\S_coelicolor_TRPM\40.raw
												4946	1	1	1	558.094	1114.17	2	1113.55	0.6282	0	44.64	0.0067	IFSYDVTGGR		SpectrumID: ~9435~; File: ~D:\DATA\S_coelicolor_TRPM\40.raw
												4947	1	1	1	558.129	1114.24	2	1113.55	0.6987	0	60.61	0.00058	IFSYDVTGGR		SpectrumID: ~8391~; File: ~D:\DATA\S_coelicolor_TRPM\40.raw
												4948	1	1	1	558.131	1114.25	2	1113.55	0.7022	0	76.89	2.2e-05	IFSYDVTGGR		SpectrumID: ~9180~; File: ~D:\DATA\S_coelicolor_TRPM\40.raw
												4951	1	1	1	558.152	1114.29	2	1113.55	0.7445	0	60.97	0.00044	IFSYDVTGGR		SpectrumID: ~7541~; File: ~D:\DATA\S_coelicolor_TRPM\40.raw
												4953	1	1	1	558.265	1114.52	2	1113.55	0.9697	0	50.28	0.0046	IFSYDVTGGR		SpectrumID: ~12333~; File: ~D:\DATA\S_coelicolor_TRPM\40.raw
												4958	1	1	1	558.517	1115.02	2	1113.55	1.4739	0	36.28	0.037	IFSYDVTGGR		SpectrumID: ~11906~; File: ~D:\DATA\S_coelicolor_TRPM\40.raw
												4960	1	1	1	558.549	1115.08	2	1113.55	1.5388	0	62.52	0.00017	IFSYDVTGGR		SpectrumID: ~8921~; File: ~D:\DATA\S_coelicolor_TRPM\40.raw
												4961	1	1	1	558.625	1115.24	2	1113.55	1.69	0	44.42	0.042	IFSYDVTGGR		SpectrumID: ~7819~; File: ~D:\DATA\S_coelicolor_TRPM\40.raw
												5019	1	1	1	561.947	1121.88	2	1123.51	-1.6319	0	56.26	0.011	ATmGNmIAQR	2 Ox (M)	SpectrumID: ~3456~; File: ~D:\DATA\S_coelicolor_TRPM\40.raw
												5040	1	1	1	562.655	1123.3	2	1123.51	-0.2159	0	40.77	0.036	ATmGNmIAQR	2 Ox (M)	SpectrumID: ~3242~; File: ~D:\DATA\S_coelicolor_TRPM\40.raw
												5048	1	1	1	563.055	1124.1	2	1123.51	0.5848	0	46.19	0.009	ATmGNmIAQR	2 Ox (M)	SpectrumID: ~3454~; File: ~D:\DATA\S_coelicolor_TRPM\40.raw
												5092	1	1	1	565.713	1129.41	2	1129.6	-0.1857	0	69.64	0.00054	VEGAQLSLEGK		SpectrumID: ~5698~; File: ~D:\DATA\S_coelicolor_TRPM\40.raw
												6264	1	1	1	625.078	1248.14	2	1247.62	0.5195	1	54.35	0.019	RATMGNMIAQR		SpectrumID: ~4434~; File: ~D:\DATA\S_coelicolor_TRPM\40.raw
												7265	1	1	1	668.654	1335.29	2	1336.65	-1.3583	0	51.26	0.0011	HFATTGSGSVFAR		SpectrumID: ~11017~; File: ~D:\DATA\S_coelicolor_TRPM\40.raw
												7267	1	1	1	668.9	1335.78	2	1336.65	-0.8677	0	31.43	0.028	HFATTGSGSVFAR		SpectrumID: ~9628~; File: ~D:\DATA\S_coelicolor_TRPM\40.raw
												7270	1	1	1	669.152	1336.29	2	1336.65	-0.3628	0	32.47	0.017	HFATTGSGSVFAR		SpectrumID: ~11875~; File: ~D:\DATA\S_coelicolor_TRPM\40.raw
												7271	1	1	1	669.168	1336.32	2	1336.65	-0.3313	0	31.66	0.025	HFATTGSGSVFAR		SpectrumID: ~11272~; File: ~D:\DATA\S_coelicolor_TRPM\40.raw
												7272	1	1	1	669.187	1336.36	2	1336.65	-0.293	0	28.92	0.044	HFATTGSGSVFAR		SpectrumID: ~10637~; File: ~D:\DATA\S_coelicolor_TRPM\40.raw
												7273	1	1	1	669.228	1336.44	2	1336.65	-0.2112	0	30.95	0.049	HFATTGSGSVFAR		SpectrumID: ~7311~; File: ~D:\DATA\S_coelicolor_TRPM\40.raw
												7274	1	1	1	669.229	1336.44	2	1336.65	-0.2092	0	35.33	0.04	HFATTGSGSVFAR		SpectrumID: ~12115~; File: ~D:\DATA\S_coelicolor_TRPM\40.raw
												7275	1	1	1	669.273	1336.53	2	1336.65	-0.1201	0	31.25	0.023	HFATTGSGSVFAR		SpectrumID: ~9877~; File: ~D:\DATA\S_coelicolor_TRPM\40.raw
												7276	1	1	1	669.313	1336.61	2	1336.65	-0.04	0	30.77	0.023	HFATTGSGSVFAR		SpectrumID: ~5960~; File: ~D:\DATA\S_coelicolor_TRPM\40.raw
												7278	1	1	1	1337.71	1336.7	1	1336.65	0.0497	0	36.6	0.015	HFATTGSGSVFAR		SpectrumID: ~4890~; File: ~D:\DATA\S_coelicolor_TRPM\40.raw
												7280	1	1	1	669.463	1336.91	2	1336.65	0.2595	0	30.7	0.03	HFATTGSGSVFAR		SpectrumID: ~11518~; File: ~D:\DATA\S_coelicolor_TRPM\40.raw
												7281	1	1	1	669.516	1337.02	2	1336.65	0.366	0	33.47	0.016	HFATTGSGSVFAR		SpectrumID: ~8213~; File: ~D:\DATA\S_coelicolor_TRPM\40.raw
												7282	1	1	1	669.53	1337.05	2	1336.65	0.3931	0	31.61	0.02	HFATTGSGSVFAR		SpectrumID: ~8887~; File: ~D:\DATA\S_coelicolor_TRPM\40.raw
												7285	1	1	1	669.582	1337.15	2	1336.65	0.4966	0	27.22	0.041	HFATTGSGSVFAR		SpectrumID: ~12350~; File: ~D:\DATA\S_coelicolor_TRPM\40.raw
												7287	1	1	1	669.609	1337.2	2	1336.65	0.5515	0	33.12	0.048	HFATTGSGSVFAR		SpectrumID: ~13361~; File: ~D:\DATA\S_coelicolor_TRPM\40.raw
												7289	1	1	1	669.662	1337.31	2	1336.65	0.6577	0	51.21	0.0018	HFATTGSGSVFAR		SpectrumID: ~4863~; File: ~D:\DATA\S_coelicolor_TRPM\40.raw
												7291	1	1	1	669.697	1337.38	2	1336.65	0.7271	0	57.88	0.00011	HFATTGSGSVFAR		SpectrumID: ~5488~; File: ~D:\DATA\S_coelicolor_TRPM\40.raw
												7292	1	1	1	669.719	1337.42	2	1336.65	0.7719	0	48.14	0.0017	HFATTGSGSVFAR		SpectrumID: ~10128~; File: ~D:\DATA\S_coelicolor_TRPM\40.raw
												7293	1	1	1	669.747	1337.48	2	1336.65	0.8274	0	30.6	0.029	HFATTGSGSVFAR		SpectrumID: ~6750~; File: ~D:\DATA\S_coelicolor_TRPM\40.raw
												7294	1	1	1	669.775	1337.54	2	1336.65	0.8836	0	33.86	0.034	HFATTGSGSVFAR		SpectrumID: ~7922~; File: ~D:\DATA\S_coelicolor_TRPM\40.raw
												7296	1	1	1	669.913	1337.81	2	1336.65	1.1588	0	39.85	0.0038	HFATTGSGSVFAR		SpectrumID: ~5150~; File: ~D:\DATA\S_coelicolor_TRPM\40.raw
												7303	1	1	1	670.023	1338.03	2	1336.65	1.3797	0	27.87	0.035	HFATTGSGSVFAR		SpectrumID: ~7027~; File: ~D:\DATA\S_coelicolor_TRPM\40.raw
												7305	1	1	1	670.046	1338.08	2	1336.65	1.4255	0	39.53	0.0053	HFATTGSGSVFAR		SpectrumID: ~10385~; File: ~D:\DATA\S_coelicolor_TRPM\40.raw
												7307	1	1	1	670.103	1338.19	2	1336.65	1.5386	0	33.12	0.019	HFATTGSGSVFAR		SpectrumID: ~9425~; File: ~D:\DATA\S_coelicolor_TRPM\40.raw
												7312	1	1	1	670.144	1338.27	2	1336.65	1.6214	0	29.62	0.031	HFATTGSGSVFAR		SpectrumID: ~9151~; File: ~D:\DATA\S_coelicolor_TRPM\40.raw
												8112	1	1	1	717.621	1433.23	2	1431.74	1.4886	0	72.42	0.00029	LFQLELEHFEK		SpectrumID: ~8140~; File: ~D:\DATA\S_coelicolor_TRPM\40.raw
												9531	1	1	1	818.882	1635.75	2	1635.89	-0.1386	0	79.08	4.2e-06	IYPIITVITEDGFR		SpectrumID: ~10264~; File: ~D:\DATA\S_coelicolor_TRPM\40.raw
												9545	1	1	1	819.625	1637.24	2	1635.89	1.3482	0	81.76	1.2e-06	IYPIITVITEDGFR		SpectrumID: ~10518~; File: ~D:\DATA\S_coelicolor_TRPM\40.raw
												9546	1	1	1	819.754	1637.49	2	1635.89	1.607	0	30.56	0.031	IYPIITVITEDGFR		SpectrumID: ~10902~; File: ~D:\DATA\S_coelicolor_TRPM\40.raw
												10131	1	1	1	865.217	1728.42	2	1727.87	0.55	0	73.34	4.3e-05	LGEDEAAELAGSVLQAR		SpectrumID: ~8484~; File: ~D:\DATA\S_coelicolor_TRPM\40.raw
												10134	1	1	1	865.281	1728.55	2	1727.87	0.6779	0	74.37	0.00017	LGEDEAAELAGSVLQAR		SpectrumID: ~9286~; File: ~D:\DATA\S_coelicolor_TRPM\40.raw
												10140	1	1	1	865.387	1728.76	2	1727.87	0.8901	0	52.52	0.0034	LGEDEAAELAGSVLQAR		SpectrumID: ~9591~; File: ~D:\DATA\S_coelicolor_TRPM\40.raw
												10144	1	1	1	865.685	1729.36	2	1727.87	1.4866	0	96.61	4.1e-07	LGEDEAAELAGSVLQAR		SpectrumID: ~9024~; File: ~D:\DATA\S_coelicolor_TRPM\40.raw
												10548	1	1	1	598.527	1792.56	3	1791.99	0.5704	1	45.27	0.0062	RIYPIITVITEDGFR		SpectrumID: ~9354~; File: ~D:\DATA\S_coelicolor_TRPM\40.raw
												10549	1	1	1	897.32	1792.63	2	1791.99	0.6373	1	40.84	0.0016	RIYPIITVITEDGFR		SpectrumID: ~9288~; File: ~D:\DATA\S_coelicolor_TRPM\40.raw
												10977	1	1	1	629.115	1884.32	3	1883.97	0.3527	1	46.44	0.0084	RLGEDEAAELAGSVLQAR		SpectrumID: ~9332~; File: ~D:\DATA\S_coelicolor_TRPM\40.raw
												12465	1	1	1	808.988	2423.94	3	2423.2	0.7446	0	46.15	0.00067	SNLGMAMQGLAVVPLFAGYDVDR		SpectrumID: ~11216~; File: ~D:\DATA\S_coelicolor_TRPM\40.raw
												12466	1	1	1	1213.34	2424.67	2	2423.2	1.4735	0	64.12	2.5e-05	SNLGMAMQGLAVVPLFAGYDVDR		SpectrumID: ~11235~; File: ~D:\DATA\S_coelicolor_TRPM\40.raw
												12490	1	1	1	814.371	2440.09	3	2439.19	0.8977	0	36.23	0.03	SNLGMAmQGLAVVPLFAGYDVDR	Ox (M)	SpectrumID: ~10390~; File: ~D:\DATA\S_coelicolor_TRPM\40.raw
												12510	1	1	1	819.446	2455.32	3	2455.19	0.1298	0	43.5	0.012	SNLGmAmQGLAVVPLFAGYDVDR	2 Ox (M)	SpectrumID: ~9977~; File: ~D:\DATA\S_coelicolor_TRPM\40.raw	5.09	7.71212
63	CH602_STRCO	60 kDa chaperonin 2 OS=Streptomyces coelicolor (strain ATCC BAA-471 / A3(2) / M145) GN=groL2 PE=3 SV=1	1124	56795	37	37	18	18	49.7	541	4.79	4077	1	1	0	413.402	824.79	2	826.528	-1.7379	0	87.8	7e-06	LAGGVAVIK		SpectrumID: ~5414~; File: ~D:\DATA\S_coelicolor_TRPM\63.raw
												4092	1	1	0	414.605	827.196	2	826.528	0.6681	0	67.87	0.00085	LAGGVAVIK		SpectrumID: ~5405~; File: ~D:\DATA\S_coelicolor_TRPM\63.raw
												5320	1	1	0	524.1	1046.19	2	1045.52	0.6636	0	53.44	0.01	GMNQLADAVK		SpectrumID: ~6104~; File: ~D:\DATA\S_coelicolor_TRPM\63.raw
												5427	1	1	0	531.162	1060.31	2	1061.52	-1.2091	0	49.65	0.026	GmNQLADAVK	Ox (M)	SpectrumID: ~5738~; File: ~D:\DATA\S_coelicolor_TRPM\63.raw
												7555	1	1	1	686.672	1371.33	2	1371.74	-0.4071	0	38.51	0.01	LENATLDLLGSAR		SpectrumID: ~7677~; File: ~D:\DATA\S_coelicolor_TRPM\63.raw
												7559	1	1	1	687.131	1372.25	2	1371.74	0.5114	0	59.33	0.00048	LENATLDLLGSAR		SpectrumID: ~8176~; File: ~D:\DATA\S_coelicolor_TRPM\63.raw
												7657	1	1	1	467.644	1399.91	3	1398.77	1.1397	0	55.85	0.0064	AVEAVSAALLEQAK		SpectrumID: ~7649~; File: ~D:\DATA\S_coelicolor_TRPM\63.raw
												7659	1	1	1	701.077	1400.14	2	1398.77	1.367	0	48.06	0.0039	AVEAVSAALLEQAK		SpectrumID: ~7569~; File: ~D:\DATA\S_coelicolor_TRPM\63.raw
												8133	1	1	1	744.775	1487.54	2	1487.75	-0.2104	0	52.54	0.0025	LELTGDEATGANAVK		SpectrumID: ~6626~; File: ~D:\DATA\S_coelicolor_TRPM\63.raw
												8134	1	1	1	744.785	1487.55	2	1487.75	-0.1919	0	45.32	0.0063	LELTGDEATGANAVK		SpectrumID: ~6870~; File: ~D:\DATA\S_coelicolor_TRPM\63.raw
												8135	1	1	1	744.825	1487.64	2	1487.75	-0.1113	0	46.23	0.013	LELTGDEATGANAVK		SpectrumID: ~6113~; File: ~D:\DATA\S_coelicolor_TRPM\63.raw
												8145	1	1	1	745.315	1488.62	2	1487.75	0.8686	0	54.61	0.00087	LELTGDEATGANAVK		SpectrumID: ~6357~; File: ~D:\DATA\S_coelicolor_TRPM\63.raw
												8308	1	1	1	759.874	1517.73	2	1517.63	0.106	0	73.6	3.5e-06	AAPAGAPGGMPGGDMDF		SpectrumID: ~8549~; File: ~D:\DATA\S_coelicolor_TRPM\63.raw
												8382	1	1	0	765.888	1529.76	2	1528.79	0.9737	0	56.12	0.0026	WGAPTITNDGVSIAK		SpectrumID: ~7625~; File: ~D:\DATA\S_coelicolor_TRPM\63.raw
												8435	1	1	1	768.574	1535.13	2	1533.62	1.5102	0	31.84	0.024	AAPAGAPGGMPGGDmDF	Ox (M)	SpectrumID: ~7954~; File: ~D:\DATA\S_coelicolor_TRPM\63.raw
												8537	1	1	1	776.607	1551.2	2	1549.62	1.5818	0	41.91	0.0021	AAPAGAPGGmPGGDmDF	2 Ox (M)	SpectrumID: ~6649~; File: ~D:\DATA\S_coelicolor_TRPM\63.raw
												8582	1	1	1	785.23	1568.45	2	1567.86	0.5887	0	33.78	0.033	QIAVNGGLEGGVVVEK		SpectrumID: ~7244~; File: ~D:\DATA\S_coelicolor_TRPM\63.raw
												9701	1	1	1	889.809	1777.6	2	1778.88	-1.2722	0	97.07	5.1e-07	MEASLDDPYILIANSK		SpectrumID: ~8941~; File: ~D:\DATA\S_coelicolor_TRPM\63.raw
												9706	1	1	1	594.089	1779.24	3	1778.88	0.3678	0	48.32	0.004	MEASLDDPYILIANSK		SpectrumID: ~8933~; File: ~D:\DATA\S_coelicolor_TRPM\63.raw
												9709	1	1	1	891.178	1780.34	2	1778.88	1.4659	0	79.11	5.5e-05	MEASLDDPYILIANSK		SpectrumID: ~8904~; File: ~D:\DATA\S_coelicolor_TRPM\63.raw
												9780	1	1	1	898.158	1794.3	2	1794.87	-0.5702	0	62.16	0.00024	mEASLDDPYILIANSK	Ox (M)	SpectrumID: ~9346~; File: ~D:\DATA\S_coelicolor_TRPM\63.raw
												9795	1	1	1	898.825	1795.63	2	1794.87	0.7638	0	66.9	0.00014	mEASLDDPYILIANSK	Ox (M)	SpectrumID: ~8595~; File: ~D:\DATA\S_coelicolor_TRPM\63.raw
												9918	1	1	1	910.106	1818.2	2	1817.84	0.3572	0	48.14	0.0024	DETTIVDGAGSADQVQGR		SpectrumID: ~7003~; File: ~D:\DATA\S_coelicolor_TRPM\63.raw
												9921	1	1	1	910.198	1818.38	2	1817.84	0.5422	0	64.72	0.0015	DETTIVDGAGSADQVQGR		SpectrumID: ~6385~; File: ~D:\DATA\S_coelicolor_TRPM\63.raw
												9923	1	1	1	910.305	1818.59	2	1817.84	0.7558	0	61.48	0.00025	DETTIVDGAGSADQVQGR		SpectrumID: ~6646~; File: ~D:\DATA\S_coelicolor_TRPM\63.raw
												9929	1	1	1	910.688	1819.36	2	1817.84	1.5219	0	37.94	0.0086	DETTIVDGAGSADQVQGR		SpectrumID: ~6026~; File: ~D:\DATA\S_coelicolor_TRPM\63.raw
												10721	1	1	0	1024.31	2046.6	2	2046.05	0.5553	0	81.73	2.8e-05	TDDVAGDGTTTATVLAQALVK		SpectrumID: ~9030~; File: ~D:\DATA\S_coelicolor_TRPM\63.raw
												11002	1	1	0	1088.27	2174.53	2	2174.14	0.3846	1	79.64	8.3e-07	KTDDVAGDGTTTATVLAQALVK		SpectrumID: ~8277~; File: ~D:\DATA\S_coelicolor_TRPM\63.raw
												11091	1	1	1	1108.85	2215.69	2	2214.18	1.5078	0	66.42	1.3e-05	AMLGDIAILTGGEVISEEVGLK		SpectrumID: ~10781~; File: ~D:\DATA\S_coelicolor_TRPM\63.raw
												11136	1	1	1	1116.42	2230.83	2	2230.18	0.654	0	65.81	6.1e-05	AmLGDIAILTGGEVISEEVGLK	Ox (M)	SpectrumID: ~10340~; File: ~D:\DATA\S_coelicolor_TRPM\63.raw
												11140	1	1	1	744.917	2231.73	3	2230.18	1.5534	0	38.74	0.038	AmLGDIAILTGGEVISEEVGLK	Ox (M)	SpectrumID: ~10323~; File: ~D:\DATA\S_coelicolor_TRPM\63.raw
												11358	1	1	1	1172.75	2343.49	2	2342.25	1.2414	0	84.79	1.9e-07	AAVEEGIVAGGGVALLQASQVFEK		SpectrumID: ~9903~; File: ~D:\DATA\S_coelicolor_TRPM\63.raw
												11385	1	1	1	787.27	2358.79	3	2358.2	0.5852	1	56.87	0.00025	VVITKDETTIVDGAGSADQVQGR		SpectrumID: ~6208~; File: ~D:\DATA\S_coelicolor_TRPM\63.raw
												11613	1	1	1	830.059	2487.16	3	2486.3	0.859	2	41.13	0.026	KVVITKDETTIVDGAGSADQVQGR		SpectrumID: ~6079~; File: ~D:\DATA\S_coelicolor_TRPM\63.raw
												11901	1	1	1	888.721	2663.14	3	2662.3	0.8409	0	37.75	0.016	EQIASTASISAADTQIGELIAEAMDK		SpectrumID: ~11021~; File: ~D:\DATA\S_coelicolor_TRPM\63.raw
												11920	1	1	1	891.827	2672.46	3	2671.44	1.0168	0	52.06	0.017	SALQNAASIAALFLTTEAVIADKPEK		SpectrumID: ~11076~; File: ~D:\DATA\S_coelicolor_TRPM\63.raw
												11933	1	1	1	894.37	2680.09	3	2678.3	1.794	0	38.15	0.004	EQIASTASISAADTQIGELIAEAmDK	Ox (M)	SpectrumID: ~10203~; File: ~D:\DATA\S_coelicolor_TRPM\63.raw	3.26	7.5814
73	CH602_STRCO	60 kDa chaperonin 2 OS=Streptomyces coelicolor (strain ATCC BAA-471 / A3(2) / M145) GN=groL2 PE=3 SV=1	2043	56795	98	98	27	27	65.2	541	4.79	3437	1	1	0	495.207	988.399	2	987.524	0.8753	0	44.56	0.02	AGAATEVELK		SpectrumID: ~4891~; File: ~D:\DATA\S_coelicolor_TRPM\73.raw
												3902	1	1	0	523.267	1044.52	2	1045.52	-1.0027	0	51.77	0.012	GMNQLADAVK		SpectrumID: ~5956~; File: ~D:\DATA\S_coelicolor_TRPM\73.raw
												4042	1	1	0	531.207	1060.4	2	1061.52	-1.1186	0	73.81	9.7e-05	GmNQLADAVK	Ox (M)	SpectrumID: ~4958~; File: ~D:\DATA\S_coelicolor_TRPM\73.raw
												4043	1	1	0	531.214	1060.41	2	1061.52	-1.1036	0	65.77	0.0011	GmNQLADAVK	Ox (M)	SpectrumID: ~5928~; File: ~D:\DATA\S_coelicolor_TRPM\73.raw
												4053	1	1	0	531.369	1060.72	2	1061.52	-0.7933	0	58.74	0.0017	GmNQLADAVK	Ox (M)	SpectrumID: ~5569~; File: ~D:\DATA\S_coelicolor_TRPM\73.raw
												4747	1	1	0	1156.59	1155.58	1	1155.61	-0.0263	0	32.39	0.029	NVAAGANPMALK		SpectrumID: ~5787~; File: ~D:\DATA\S_coelicolor_TRPM\73.raw
												4758	1	1	0	579.062	1156.11	2	1155.61	0.5026	0	49.49	0.013	NVAAGANPMALK		SpectrumID: ~5879~; File: ~D:\DATA\S_coelicolor_TRPM\73.raw
												4883	1	1	0	586.188	1170.36	2	1171.6	-1.241	0	56.87	0.011	NVAAGANPmALK	Ox (M)	SpectrumID: ~5585~; File: ~D:\DATA\S_coelicolor_TRPM\73.raw
												4891	1	1	0	586.827	1171.64	2	1171.6	0.0376	0	50.75	0.036	NVAAGANPmALK	Ox (M)	SpectrumID: ~5124~; File: ~D:\DATA\S_coelicolor_TRPM\73.raw
												4909	1	1	0	587.646	1173.28	2	1171.6	1.6749	0	41.23	0.043	NVAAGANPmALK	Ox (M)	SpectrumID: ~4789~; File: ~D:\DATA\S_coelicolor_TRPM\73.raw
												5851	1	1	0	632.305	1262.6	2	1263.59	-0.9918	0	31.7	0.032	EIELEDPYEK		SpectrumID: ~8342~; File: ~D:\DATA\S_coelicolor_TRPM\73.raw
												6405	1	1	0	657.043	1312.07	2	1311.71	0.3635	1	56.21	0.012	NVAAGANPMALKR		SpectrumID: ~4807~; File: ~D:\DATA\S_coelicolor_TRPM\73.raw
												7019	1	1	1	686.334	1370.65	2	1371.74	-1.0824	0	98.91	1.1e-07	LENATLDLLGSAR		SpectrumID: ~8493~; File: ~D:\DATA\S_coelicolor_TRPM\73.raw
												7023	1	1	1	1372.67	1371.67	1	1371.74	-0.0697	0	39.38	0.0048	LENATLDLLGSAR		SpectrumID: ~8368~; File: ~D:\DATA\S_coelicolor_TRPM\73.raw
												7024	1	1	1	686.854	1371.69	2	1371.74	-0.0423	0	71.74	7.1e-05	LENATLDLLGSAR		SpectrumID: ~7882~; File: ~D:\DATA\S_coelicolor_TRPM\73.raw
												7032	1	1	1	687.176	1372.34	2	1371.74	0.6022	0	50.58	0.00044	LENATLDLLGSAR		SpectrumID: ~9110~; File: ~D:\DATA\S_coelicolor_TRPM\73.raw
												7034	1	1	1	687.292	1372.57	2	1371.74	0.8332	0	62.11	8.6e-05	LENATLDLLGSAR		SpectrumID: ~8773~; File: ~D:\DATA\S_coelicolor_TRPM\73.raw
												7038	1	1	1	687.591	1373.17	2	1371.74	1.4308	0	36.39	0.0055	LENATLDLLGSAR		SpectrumID: ~9449~; File: ~D:\DATA\S_coelicolor_TRPM\73.raw
												7227	1	1	1	1399.63	1398.62	1	1398.77	-0.1469	0	51.75	0.00085	AVEAVSAALLEQAK		SpectrumID: ~7800~; File: ~D:\DATA\S_coelicolor_TRPM\73.raw
												7229	1	1	1	700.358	1398.7	2	1398.77	-0.0703	0	52.11	0.024	AVEAVSAALLEQAK		SpectrumID: ~8044~; File: ~D:\DATA\S_coelicolor_TRPM\73.raw
												7240	1	1	1	700.687	1399.36	2	1398.77	0.5882	0	58.8	0.0069	AVEAVSAALLEQAK		SpectrumID: ~7771~; File: ~D:\DATA\S_coelicolor_TRPM\73.raw
												7247	1	1	1	467.626	1399.85	3	1398.77	1.0831	0	47.44	0.015	AVEAVSAALLEQAK		SpectrumID: ~7916~; File: ~D:\DATA\S_coelicolor_TRPM\73.raw
												7366	1	1	0	708.169	1414.32	2	1412.57	1.7538	0	57.79	0.0086	AEIENSDSDYDR		SpectrumID: ~4673~; File: ~D:\DATA\S_coelicolor_TRPM\73.raw
												7933	1	1	1	744.943	1487.87	2	1487.75	0.125	0	97.22	4e-07	LELTGDEATGANAVK		SpectrumID: ~6077~; File: ~D:\DATA\S_coelicolor_TRPM\73.raw
												7938	1	1	1	745.178	1488.34	2	1487.75	0.5952	0	71.26	2.9e-05	LELTGDEATGANAVK		SpectrumID: ~7051~; File: ~D:\DATA\S_coelicolor_TRPM\73.raw
												7945	1	1	1	745.605	1489.2	2	1487.75	1.4487	0	64.38	9e-05	LELTGDEATGANAVK		SpectrumID: ~6734~; File: ~D:\DATA\S_coelicolor_TRPM\73.raw
												8176	1	1	1	760.143	1518.27	2	1517.63	0.6432	0	73.8	2.8e-06	AAPAGAPGGMPGGDMDF		SpectrumID: ~8913~; File: ~D:\DATA\S_coelicolor_TRPM\73.raw
												8226	1	1	0	762.586	1523.16	2	1522.68	0.4821	0	70.76	5.1e-06	GYISAYFATDMER		SpectrumID: ~8848~; File: ~D:\DATA\S_coelicolor_TRPM\73.raw
												8273	1	1	0	765.57	1529.12	2	1528.79	0.3364	0	56.96	0.01	WGAPTITNDGVSIAK		SpectrumID: ~8405~; File: ~D:\DATA\S_coelicolor_TRPM\73.raw
												8277	1	1	0	765.658	1529.3	2	1528.79	0.5126	0	79.74	5.3e-05	WGAPTITNDGVSIAK		SpectrumID: ~7825~; File: ~D:\DATA\S_coelicolor_TRPM\73.raw
												8283	1	1	0	765.71	1529.41	2	1528.79	0.6172	0	44.5	0.031	WGAPTITNDGVSIAK		SpectrumID: ~8098~; File: ~D:\DATA\S_coelicolor_TRPM\73.raw
												8286	1	1	0	765.814	1529.61	2	1528.79	0.8255	0	41.04	0.0057	WGAPTITNDGVSIAK		SpectrumID: ~11555~; File: ~D:\DATA\S_coelicolor_TRPM\73.raw
												8522	1	1	0	777.136	1552.26	2	1550.83	1.4279	0	56.06	0.0081	qIAVNGGLEGGVVVEK	Gln->pyro-Glu (N-term Q)	SpectrumID: ~9140~; File: ~D:\DATA\S_coelicolor_TRPM\73.raw
												8616	1	1	0	784.32	1566.63	2	1567.86	-1.231	0	66.08	4.5e-05	QIAVNGGLEGGVVVEK		SpectrumID: ~7211~; File: ~D:\DATA\S_coelicolor_TRPM\73.raw
												8624	1	1	0	523.357	1567.05	3	1567.86	-0.8067	0	29.97	0.049	QIAVNGGLEGGVVVEK		SpectrumID: ~5337~; File: ~D:\DATA\S_coelicolor_TRPM\73.raw
												8632	1	1	0	785.167	1568.32	2	1567.86	0.4624	0	53.31	0.00015	QIAVNGGLEGGVVVEK		SpectrumID: ~6895~; File: ~D:\DATA\S_coelicolor_TRPM\73.raw
												8635	1	1	0	785.409	1568.8	2	1567.86	0.9473	0	48.76	0.0045	QIAVNGGLEGGVVVEK		SpectrumID: ~7485~; File: ~D:\DATA\S_coelicolor_TRPM\73.raw
												8649	1	1	0	785.743	1569.47	2	1567.86	1.6147	0	89	4.8e-07	QIAVNGGLEGGVVVEK		SpectrumID: ~7161~; File: ~D:\DATA\S_coelicolor_TRPM\73.raw
												9182	1	1	0	553.198	1656.57	3	1656.88	-0.3119	1	28.9	0.037	KWGAPTITNDGVSIAK		SpectrumID: ~11069~; File: ~D:\DATA\S_coelicolor_TRPM\73.raw
												9210	1	1	0	830.217	1658.42	2	1656.88	1.5357	1	54.28	0.0048	KWGAPTITNDGVSIAK		SpectrumID: ~6883~; File: ~D:\DATA\S_coelicolor_TRPM\73.raw
												10049	1	1	0	890.076	1778.14	2	1778.88	-0.7377	0	68.13	0.00063	MEASLDDPYILIANSK		SpectrumID: ~9655~; File: ~D:\DATA\S_coelicolor_TRPM\73.raw
												10058	1	1	0	890.418	1778.82	2	1778.88	-0.0546	0	94.97	1.1e-06	MEASLDDPYILIANSK		SpectrumID: ~9386~; File: ~D:\DATA\S_coelicolor_TRPM\73.raw
												10060	1	1	0	890.507	1779	2	1778.88	0.123	0	29.35	0.017	MEASLDDPYILIANSK		SpectrumID: ~12632~; File: ~D:\DATA\S_coelicolor_TRPM\73.raw
												10062	1	1	0	890.636	1779.26	2	1778.88	0.3824	0	48.15	0.0014	MEASLDDPYILIANSK		SpectrumID: ~10838~; File: ~D:\DATA\S_coelicolor_TRPM\73.raw
												10063	1	1	0	890.653	1779.29	2	1778.88	0.4156	0	42.22	0.012	MEASLDDPYILIANSK		SpectrumID: ~10204~; File: ~D:\DATA\S_coelicolor_TRPM\73.raw
												10066	1	1	0	890.755	1779.5	2	1778.88	0.6196	0	78.32	9.5e-06	MEASLDDPYILIANSK		SpectrumID: ~10477~; File: ~D:\DATA\S_coelicolor_TRPM\73.raw
												10068	1	1	0	890.836	1779.66	2	1778.88	0.7805	0	45.79	0.012	MEASLDDPYILIANSK		SpectrumID: ~9924~; File: ~D:\DATA\S_coelicolor_TRPM\73.raw
												10069	1	1	0	890.886	1779.76	2	1778.88	0.8812	0	57.81	0.00043	MEASLDDPYILIANSK		SpectrumID: ~11271~; File: ~D:\DATA\S_coelicolor_TRPM\73.raw
												10071	1	1	0	891.02	1780.03	2	1778.88	1.1495	0	62.09	7.3e-05	MEASLDDPYILIANSK		SpectrumID: ~11634~; File: ~D:\DATA\S_coelicolor_TRPM\73.raw
												10072	1	1	0	891.225	1780.43	2	1778.88	1.5587	0	48.78	0.0085	MEASLDDPYILIANSK		SpectrumID: ~9653~; File: ~D:\DATA\S_coelicolor_TRPM\73.raw
												10172	1	1	0	898.728	1795.44	2	1794.87	0.5709	0	73.85	6.4e-05	mEASLDDPYILIANSK	Ox (M)	SpectrumID: ~9262~; File: ~D:\DATA\S_coelicolor_TRPM\73.raw
												10173	1	1	0	898.736	1795.46	2	1794.87	0.5858	0	65.25	4.4e-05	mEASLDDPYILIANSK	Ox (M)	SpectrumID: ~9533~; File: ~D:\DATA\S_coelicolor_TRPM\73.raw
												10176	1	1	0	898.815	1795.62	2	1794.87	0.7442	0	42.77	0.0057	mEASLDDPYILIANSK	Ox (M)	SpectrumID: ~8700~; File: ~D:\DATA\S_coelicolor_TRPM\73.raw
												10183	1	1	0	899.14	1796.27	2	1794.87	1.3954	0	59.82	0.00015	mEASLDDPYILIANSK	Ox (M)	SpectrumID: ~9972~; File: ~D:\DATA\S_coelicolor_TRPM\73.raw
												10186	1	1	0	899.298	1796.58	2	1794.87	1.7105	0	45.85	0.0013	mEASLDDPYILIANSK	Ox (M)	SpectrumID: ~10712~; File: ~D:\DATA\S_coelicolor_TRPM\73.raw
												10309	1	1	1	909.311	1816.61	2	1817.84	-1.2312	0	96.64	3.9e-07	DETTIVDGAGSADQVQGR		SpectrumID: ~6490~; File: ~D:\DATA\S_coelicolor_TRPM\73.raw
												10321	1	1	1	910.072	1818.13	2	1817.84	0.2902	0	63.27	9.8e-05	DETTIVDGAGSADQVQGR		SpectrumID: ~8882~; File: ~D:\DATA\S_coelicolor_TRPM\73.raw
												10323	1	1	1	910.087	1818.16	2	1817.84	0.3196	0	44.68	0.0024	DETTIVDGAGSADQVQGR		SpectrumID: ~12171~; File: ~D:\DATA\S_coelicolor_TRPM\73.raw
												10324	1	1	1	910.091	1818.17	2	1817.84	0.328	0	69.91	1.4e-05	DETTIVDGAGSADQVQGR		SpectrumID: ~7314~; File: ~D:\DATA\S_coelicolor_TRPM\73.raw
												10325	1	1	1	910.094	1818.17	2	1817.84	0.3338	0	67.7	2.6e-05	DETTIVDGAGSADQVQGR		SpectrumID: ~8221~; File: ~D:\DATA\S_coelicolor_TRPM\73.raw
												10327	1	1	1	910.122	1818.23	2	1817.84	0.3904	0	65.42	0.00013	DETTIVDGAGSADQVQGR		SpectrumID: ~6769~; File: ~D:\DATA\S_coelicolor_TRPM\73.raw
												10328	1	1	1	910.134	1818.25	2	1817.84	0.4147	0	56.42	0.0022	DETTIVDGAGSADQVQGR		SpectrumID: ~11404~; File: ~D:\DATA\S_coelicolor_TRPM\73.raw
												10329	1	1	1	910.142	1818.27	2	1817.84	0.43	0	52.2	0.0058	DETTIVDGAGSADQVQGR		SpectrumID: ~9980~; File: ~D:\DATA\S_coelicolor_TRPM\73.raw
												10331	1	1	1	910.145	1818.28	2	1817.84	0.4364	0	67.28	2.5e-05	DETTIVDGAGSADQVQGR		SpectrumID: ~10526~; File: ~D:\DATA\S_coelicolor_TRPM\73.raw
												10332	1	1	1	910.169	1818.32	2	1817.84	0.4839	0	60.99	0.00044	DETTIVDGAGSADQVQGR		SpectrumID: ~7043~; File: ~D:\DATA\S_coelicolor_TRPM\73.raw
												10333	1	1	1	910.192	1818.37	2	1817.84	0.531	0	55.9	0.00033	DETTIVDGAGSADQVQGR		SpectrumID: ~8497~; File: ~D:\DATA\S_coelicolor_TRPM\73.raw
												10335	1	1	1	910.21	1818.41	2	1817.84	0.5666	0	46.78	0.022	DETTIVDGAGSADQVQGR		SpectrumID: ~12431~; File: ~D:\DATA\S_coelicolor_TRPM\73.raw
												10340	1	1	1	910.269	1818.52	2	1817.84	0.6836	0	62.67	0.00011	DETTIVDGAGSADQVQGR		SpectrumID: ~9684~; File: ~D:\DATA\S_coelicolor_TRPM\73.raw
												10342	1	1	1	910.297	1818.58	2	1817.84	0.7397	0	54.44	0.00037	DETTIVDGAGSADQVQGR		SpectrumID: ~7591~; File: ~D:\DATA\S_coelicolor_TRPM\73.raw
												10344	1	1	1	910.336	1818.66	2	1817.84	0.8186	0	65.41	0.00014	DETTIVDGAGSADQVQGR		SpectrumID: ~11127~; File: ~D:\DATA\S_coelicolor_TRPM\73.raw
												10345	1	1	1	910.342	1818.67	2	1817.84	0.8306	0	59.28	0.00039	DETTIVDGAGSADQVQGR		SpectrumID: ~5950~; File: ~D:\DATA\S_coelicolor_TRPM\73.raw
												10348	1	1	1	910.429	1818.84	2	1817.84	1.0049	0	68.06	8.2e-05	DETTIVDGAGSADQVQGR		SpectrumID: ~7932~; File: ~D:\DATA\S_coelicolor_TRPM\73.raw
												10349	1	1	1	607.3	1818.88	3	1817.84	1.0388	0	49.59	0.0088	DETTIVDGAGSADQVQGR		SpectrumID: ~6894~; File: ~D:\DATA\S_coelicolor_TRPM\73.raw
												10356	1	1	1	910.647	1819.28	2	1817.84	1.4406	0	65.6	0.0012	DETTIVDGAGSADQVQGR		SpectrumID: ~6232~; File: ~D:\DATA\S_coelicolor_TRPM\73.raw
												11149	1	1	1	657.857	1970.55	3	1971.05	-0.5034	1	70.84	5.2e-05	AVEAVSAALLEQAKDVETK		SpectrumID: ~8386~; File: ~D:\DATA\S_coelicolor_TRPM\73.raw
												11153	1	1	1	986.858	1971.7	2	1971.05	0.6486	1	73.52	1.7e-06	AVEAVSAALLEQAKDVETK		SpectrumID: ~8354~; File: ~D:\DATA\S_coelicolor_TRPM\73.raw
												11494	1	1	1	1024.77	2047.53	2	2046.05	1.4842	0	109.81	1.1e-08	TDDVAGDGTTTATVLAQALVK		SpectrumID: ~9545~; File: ~D:\DATA\S_coelicolor_TRPM\73.raw
												11496	1	1	1	683.611	2047.81	3	2046.05	1.7619	0	61.46	0.00095	TDDVAGDGTTTATVLAQALVK		SpectrumID: ~9793~; File: ~D:\DATA\S_coelicolor_TRPM\73.raw
												11928	1	1	1	1088	2173.98	2	2174.14	-0.164	1	114.37	1.9e-09	KTDDVAGDGTTTATVLAQALVK		SpectrumID: ~8618~; File: ~D:\DATA\S_coelicolor_TRPM\73.raw
												12068	1	1	0	1108.32	2214.62	2	2214.18	0.4407	0	97.36	7.5e-07	AMLGDIAILTGGEVISEEVGLK		SpectrumID: ~11677~; File: ~D:\DATA\S_coelicolor_TRPM\73.raw
												12125	1	1	0	1116.8	2231.59	2	2230.18	1.4182	0	79.53	1.5e-06	AmLGDIAILTGGEVISEEVGLK	Ox (M)	SpectrumID: ~11172~; File: ~D:\DATA\S_coelicolor_TRPM\73.raw
												12480	1	1	1	782.057	2343.15	3	2342.25	0.8999	0	38.19	0.017	AAVEEGIVAGGGVALLQASQVFEK		SpectrumID: ~10496~; File: ~D:\DATA\S_coelicolor_TRPM\73.raw
												12481	1	1	1	782.08	2343.22	3	2342.25	0.9702	0	45.34	0.0018	AAVEEGIVAGGGVALLQASQVFEK		SpectrumID: ~10754~; File: ~D:\DATA\S_coelicolor_TRPM\73.raw
												12484	1	1	1	1172.7	2343.38	2	2342.25	1.1333	0	86.44	1e-07	AAVEEGIVAGGGVALLQASQVFEK		SpectrumID: ~10642~; File: ~D:\DATA\S_coelicolor_TRPM\73.raw
												12532	1	1	1	787.177	2358.51	3	2358.2	0.3076	1	58.64	0.0012	VVITKDETTIVDGAGSADQVQGR		SpectrumID: ~6182~; File: ~D:\DATA\S_coelicolor_TRPM\73.raw
												12534	1	1	1	1180.43	2358.84	2	2358.2	0.6331	1	110.34	1.1e-09	VVITKDETTIVDGAGSADQVQGR		SpectrumID: ~6644~; File: ~D:\DATA\S_coelicolor_TRPM\73.raw
												12535	1	1	1	787.417	2359.23	3	2358.2	1.0268	1	46.55	0.0043	VVITKDETTIVDGAGSADQVQGR		SpectrumID: ~6467~; File: ~D:\DATA\S_coelicolor_TRPM\73.raw
												12536	1	1	0	787.422	2359.25	3	2358.27	0.9737	1	50.05	0.029	KAmLGDIAILTGGEVISEEVGLK	Ox (M)	SpectrumID: ~10163~; File: ~D:\DATA\S_coelicolor_TRPM\73.raw
												12537	1	1	1	787.448	2359.32	3	2358.2	1.1209	1	37.19	0.0075	VVITKDETTIVDGAGSADQVQGR		SpectrumID: ~6888~; File: ~D:\DATA\S_coelicolor_TRPM\73.raw
												12539	1	1	1	1180.92	2359.82	2	2358.2	1.6153	1	61.18	9.1e-05	VVITKDETTIVDGAGSADQVQGR		SpectrumID: ~6212~; File: ~D:\DATA\S_coelicolor_TRPM\73.raw
												12843	1	1	1	829.69	2486.05	3	2486.3	-0.2504	2	82.24	4.8e-06	KVVITKDETTIVDGAGSADQVQGR		SpectrumID: ~6041~; File: ~D:\DATA\S_coelicolor_TRPM\73.raw
												12850	1	1	1	1244.56	2487.1	2	2486.3	0.8025	2	76.33	3.2e-06	KVVITKDETTIVDGAGSADQVQGR		SpectrumID: ~6047~; File: ~D:\DATA\S_coelicolor_TRPM\73.raw
												13137	1	1	0	1332.44	2662.87	2	2662.3	0.5715	0	85.23	1.7e-07	EQIASTASISAADTQIGELIAEAMDK		SpectrumID: ~11961~; File: ~D:\DATA\S_coelicolor_TRPM\73.raw
												13168	1	1	0	1337.12	2672.23	2	2671.44	0.7825	0	49.9	0.0098	SALQNAASIAALFLTTEAVIADKPEK		SpectrumID: ~12038~; File: ~D:\DATA\S_coelicolor_TRPM\73.raw
												13176	1	1	0	1340.5	2678.98	2	2678.3	0.6818	0	48.3	0.00035	EQIASTASISAADTQIGELIAEAmDK	Ox (M)	SpectrumID: ~11009~; File: ~D:\DATA\S_coelicolor_TRPM\73.raw
												13177	1	1	0	894.176	2679.51	3	2678.3	1.211	0	53.76	0.00018	EQIASTASISAADTQIGELIAEAmDK	Ox (M)	SpectrumID: ~10973~; File: ~D:\DATA\S_coelicolor_TRPM\73.raw
												13434	1	1	1	957.621	2869.84	3	2868.43	1.4083	0	70.21	0.0002	NLTVGHGLNAATGEYVDMIAEGIIDPAK		SpectrumID: ~9292~; File: ~D:\DATA\S_coelicolor_TRPM\73.raw
												13445	1	1	1	962.691	2885.05	3	2884.43	0.6225	0	56.1	0.0012	NLTVGHGLNAATGEYVDmIAEGIIDPAK	Ox (M)	SpectrumID: ~8782~; File: ~D:\DATA\S_coelicolor_TRPM\73.raw	6.79	4.68276
39	CH602_STRCO	60 kDa chaperonin 2 OS=Streptomyces coelicolor (strain ATCC BAA-471 / A3(2) / M145) GN=groL2 PE=3 SV=1	783	56795	36	36	12	12	30.9	541	4.79	4722	1	1	0	494.483	986.951	2	987.524	-0.5727	0	49.33	0.0074	AGAATEVELK		SpectrumID: ~5103~; File: ~D:\DATA\S_coelicolor_TRPM\39.raw
												8051	1	1	1	687.167	1372.32	2	1371.74	0.5827	0	64.01	0.00071	LENATLDLLGSAR		SpectrumID: ~7982~; File: ~D:\DATA\S_coelicolor_TRPM\39.raw
												8052	1	1	1	687.186	1372.36	2	1371.74	0.6213	0	56.04	0.00017	LENATLDLLGSAR		SpectrumID: ~8563~; File: ~D:\DATA\S_coelicolor_TRPM\39.raw
												8056	1	1	1	687.671	1373.33	2	1371.74	1.5922	0	46.75	0.033	LENATLDLLGSAR		SpectrumID: ~8817~; File: ~D:\DATA\S_coelicolor_TRPM\39.raw
												8192	1	1	1	700.524	1399.03	2	1398.77	0.2627	0	60.75	0.0043	AVEAVSAALLEQAK		SpectrumID: ~7901~; File: ~D:\DATA\S_coelicolor_TRPM\39.raw
												8293	1	1	1	707.192	1412.37	2	1412.57	-0.1992	0	56.25	0.012	AEIENSDSDYDR		SpectrumID: ~4976~; File: ~D:\DATA\S_coelicolor_TRPM\39.raw
												8845	1	1	1	745.148	1488.28	2	1487.75	0.5354	0	55.32	0.00076	LELTGDEATGANAVK		SpectrumID: ~6313~; File: ~D:\DATA\S_coelicolor_TRPM\39.raw
												8863	1	1	1	745.625	1489.23	2	1487.75	1.488	0	45.25	0.0097	LELTGDEATGANAVK		SpectrumID: ~6575~; File: ~D:\DATA\S_coelicolor_TRPM\39.raw
												9076	1	1	1	760.127	1518.24	2	1517.63	0.6107	0	49.8	0.00079	AAPAGAPGGMPGGDMDF		SpectrumID: ~8892~; File: ~D:\DATA\S_coelicolor_TRPM\39.raw
												9193	1	1	1	768.04	1534.07	2	1533.62	0.4433	0	46.64	0.0018	AAPAGAPGGmPGGDMDF	Ox (M)	SpectrumID: ~8118~; File: ~D:\DATA\S_coelicolor_TRPM\39.raw
												9194	1	1	1	768.073	1534.13	2	1533.62	0.5092	0	44.4	0.012	AAPAGAPGGMPGGDmDF	Ox (M)	SpectrumID: ~7863~; File: ~D:\DATA\S_coelicolor_TRPM\39.raw
												9195	1	1	1	768.108	1534.2	2	1533.62	0.5786	0	44.82	0.002	AAPAGAPGGmPGGDMDF	Ox (M)	SpectrumID: ~8376~; File: ~D:\DATA\S_coelicolor_TRPM\39.raw
												9310	1	1	1	775.823	1549.63	2	1549.62	0.0143	0	47.06	0.00076	AAPAGAPGGmPGGDmDF	2 Ox (M)	SpectrumID: ~6830~; File: ~D:\DATA\S_coelicolor_TRPM\39.raw
												10595	1	1	1	889.838	1777.66	2	1778.88	-1.214	0	99.78	4.4e-07	MEASLDDPYILIANSK		SpectrumID: ~9364~; File: ~D:\DATA\S_coelicolor_TRPM\39.raw
												10609	1	1	1	891.126	1780.24	2	1778.88	1.3613	0	77.33	1.6e-05	MEASLDDPYILIANSK		SpectrumID: ~9351~; File: ~D:\DATA\S_coelicolor_TRPM\39.raw
												10694	1	1	1	898.688	1795.36	2	1794.87	0.4901	0	73.66	2e-05	mEASLDDPYILIANSK	Ox (M)	SpectrumID: ~9016~; File: ~D:\DATA\S_coelicolor_TRPM\39.raw
												10697	1	1	1	898.812	1795.61	2	1794.87	0.7389	0	53.56	0.0019	mEASLDDPYILIANSK	Ox (M)	SpectrumID: ~9265~; File: ~D:\DATA\S_coelicolor_TRPM\39.raw
												10818	1	1	1	910.082	1818.15	2	1817.84	0.3099	0	30.5	0.029	DETTIVDGAGSADQVQGR		SpectrumID: ~10787~; File: ~D:\DATA\S_coelicolor_TRPM\39.raw
												10822	1	1	1	910.157	1818.3	2	1817.84	0.4601	0	50.93	0.0093	DETTIVDGAGSADQVQGR		SpectrumID: ~9469~; File: ~D:\DATA\S_coelicolor_TRPM\39.raw
												10823	1	1	1	910.174	1818.33	2	1817.84	0.495	0	63.74	0.00022	DETTIVDGAGSADQVQGR		SpectrumID: ~8729~; File: ~D:\DATA\S_coelicolor_TRPM\39.raw
												10824	1	1	1	910.192	1818.37	2	1817.84	0.5306	0	75.97	1.3e-05	DETTIVDGAGSADQVQGR		SpectrumID: ~7554~; File: ~D:\DATA\S_coelicolor_TRPM\39.raw
												10829	1	1	1	910.235	1818.46	2	1817.84	0.6169	0	47.05	0.0058	DETTIVDGAGSADQVQGR		SpectrumID: ~7816~; File: ~D:\DATA\S_coelicolor_TRPM\39.raw
												10830	1	1	1	910.238	1818.46	2	1817.84	0.6224	0	58.5	0.00063	DETTIVDGAGSADQVQGR		SpectrumID: ~6181~; File: ~D:\DATA\S_coelicolor_TRPM\39.raw
												10831	1	1	1	910.253	1818.49	2	1817.84	0.6524	0	52.41	0.00027	DETTIVDGAGSADQVQGR		SpectrumID: ~7284~; File: ~D:\DATA\S_coelicolor_TRPM\39.raw
												10832	1	1	1	910.261	1818.51	2	1817.84	0.6678	0	74.98	3.5e-05	DETTIVDGAGSADQVQGR		SpectrumID: ~7019~; File: ~D:\DATA\S_coelicolor_TRPM\39.raw
												10834	1	1	1	910.273	1818.53	2	1817.84	0.6924	0	57.82	0.00066	DETTIVDGAGSADQVQGR		SpectrumID: ~6749~; File: ~D:\DATA\S_coelicolor_TRPM\39.raw
												10835	1	1	1	910.323	1818.63	2	1817.84	0.7914	0	62.86	0.00015	DETTIVDGAGSADQVQGR		SpectrumID: ~6483~; File: ~D:\DATA\S_coelicolor_TRPM\39.raw
												10836	1	1	1	910.334	1818.65	2	1817.84	0.8145	0	50.18	0.00052	DETTIVDGAGSADQVQGR		SpectrumID: ~8153~; File: ~D:\DATA\S_coelicolor_TRPM\39.raw
												10839	1	1	1	910.412	1818.81	2	1817.84	0.9707	0	30.28	0.028	DETTIVDGAGSADQVQGR		SpectrumID: ~10202~; File: ~D:\DATA\S_coelicolor_TRPM\39.raw
												10845	1	1	1	910.599	1819.18	2	1817.84	1.3451	0	29.16	0.043	DETTIVDGAGSADQVQGR		SpectrumID: ~12188~; File: ~D:\DATA\S_coelicolor_TRPM\39.raw
												10848	1	1	1	910.706	1819.4	2	1817.84	1.5581	0	31.94	0.033	DETTIVDGAGSADQVQGR		SpectrumID: ~9188~; File: ~D:\DATA\S_coelicolor_TRPM\39.raw
												12110	1	1	1	1108.35	2214.69	2	2214.18	0.5108	0	89.04	3.8e-06	AMLGDIAILTGGEVISEEVGLK		SpectrumID: ~11420~; File: ~D:\DATA\S_coelicolor_TRPM\39.raw
												12112	1	1	1	739.623	2215.85	3	2214.18	1.6652	0	39.69	0.029	AMLGDIAILTGGEVISEEVGLK		SpectrumID: ~11418~; File: ~D:\DATA\S_coelicolor_TRPM\39.raw
												12391	1	1	1	1172.88	2343.74	2	2342.25	1.4963	0	79.97	3.1e-07	AAVEEGIVAGGGVALLQASQVFEK		SpectrumID: ~10457~; File: ~D:\DATA\S_coelicolor_TRPM\39.raw
												12420	1	1	1	787.406	2359.2	3	2358.2	0.9947	1	41.39	0.008	VVITKDETTIVDGAGSADQVQGR		SpectrumID: ~6815~; File: ~D:\DATA\S_coelicolor_TRPM\39.raw
												12595	1	1	1	829.927	2486.76	3	2486.3	0.4619	2	71.82	4.2e-05	KVVITKDETTIVDGAGSADQVQGR		SpectrumID: ~6226~; File: ~D:\DATA\S_coelicolor_TRPM\39.raw	1.47	4.45455
33	CH602_STRCO	60 kDa chaperonin 2 OS=Streptomyces coelicolor (strain ATCC BAA-471 / A3(2) / M145) GN=groL2 PE=3 SV=1	633	56795	14	14	11	11	22.4	541	4.79	5490	1	1	1	494.924	987.834	2	987.524	0.3107	0	59.83	0.0065	AGAATEVELK		SpectrumID: ~4495~; File: ~D:\DATA\S_coelicolor_TRPM\33.raw
												5896	1	1	1	531.21	1060.4	2	1061.52	-1.1131	0	57.99	0.0025	GmNQLADAVK	Ox (M)	SpectrumID: ~4506~; File: ~D:\DATA\S_coelicolor_TRPM\33.raw
												6459	1	1	1	579.658	1157.3	2	1155.61	1.6935	0	47.45	0.012	NVAAGANPMALK		SpectrumID: ~5366~; File: ~D:\DATA\S_coelicolor_TRPM\33.raw
												6566	1	1	1	587.569	1173.12	2	1171.6	1.5207	0	46.47	0.014	NVAAGANPmALK	Ox (M)	SpectrumID: ~4466~; File: ~D:\DATA\S_coelicolor_TRPM\33.raw
												7560	1	1	1	665.072	1328.13	2	1327.7	0.4262	1	53.86	0.022	NVAAGANPmALK	Ox (M)	SpectrumID: ~4052~; File: ~D:\DATA\S_coelicolor_TRPM\33.raw
												7848	1	1	1	687.144	1372.27	2	1371.74	0.5373	0	49.07	0.00066	LENATLDLLGSAR		SpectrumID: ~7289~; File: ~D:\DATA\S_coelicolor_TRPM\33.raw
												7928	1	1	1	700.594	1399.17	2	1398.77	0.4021	0	77.55	9.2e-05	AVEAVSAALLEQAK		SpectrumID: ~6895~; File: ~D:\DATA\S_coelicolor_TRPM\33.raw
												7932	1	1	1	467.644	1399.91	3	1398.77	1.1379	0	57.63	0.0014	AVEAVSAALLEQAK		SpectrumID: ~6904~; File: ~D:\DATA\S_coelicolor_TRPM\33.raw
												9411	1	1	1	890.665	1779.32	2	1778.88	0.44	0	41.86	0.026	MEASLDDPYILIANSK		SpectrumID: ~8027~; File: ~D:\DATA\S_coelicolor_TRPM\33.raw
												9558	1	1	1	910.475	1818.94	2	1817.84	1.0966	0	53.51	0.0015	DETTIVDGAGSADQVQGR		SpectrumID: ~5829~; File: ~D:\DATA\S_coelicolor_TRPM\33.raw
												9982	1	1	1	658.346	1972.02	3	1971.05	0.964	1	53.07	0.004	AVEAVSAALLEQAKDVETK		SpectrumID: ~7282~; File: ~D:\DATA\S_coelicolor_TRPM\33.raw
												10192	1	1	1	1024.18	2046.34	2	2046.05	0.2945	0	74.77	0.00014	TDDVAGDGTTTATVLAQALVK		SpectrumID: ~8126~; File: ~D:\DATA\S_coelicolor_TRPM\33.raw
												10378	1	1	1	1088.31	2174.61	2	2174.14	0.4647	1	69.31	3.5e-06	KTDDVAGDGTTTATVLAQALVK		SpectrumID: ~7481~; File: ~D:\DATA\S_coelicolor_TRPM\33.raw
												10379	1	1	1	726.054	2175.14	3	2174.14	0.9966	1	39.62	0.0095	KTDDVAGDGTTTATVLAQALVK		SpectrumID: ~7463~; File: ~D:\DATA\S_coelicolor_TRPM\33.raw	1.06	4.24
41	PDXS_STRCO	Pyridoxal 5'-phosphate synthase subunit PdxS OS=Streptomyces coelicolor (strain ATCC BAA-471 / A3(2) / M145) GN=pdxS PE=3 SV=1	560	32296	10	10	9	9	34.7	303	5.15	4460	1	1	1	544.239	1086.46	2	1086.6	-0.133	1	61.84	0.0025	RIAEGAAMIR		SpectrumID: ~4906~; File: ~D:\DATA\S_coelicolor_TRPM\41.raw
												6092	1	1	0	629.901	1257.79	2	1257.63	0.1569	0	63.73	0.0018	GEAGTGNVVEAVR		SpectrumID: ~5665~; File: ~D:\DATA\S_coelicolor_TRPM\41.raw
												6859	1	1	1	665.084	1328.15	2	1327.6	0.5494	0	68.01	2.6e-05	GYDNNELYAAAK		SpectrumID: ~6446~; File: ~D:\DATA\S_coelicolor_TRPM\41.raw
												7802	1	1	1	722.703	1443.39	2	1442.74	0.647	0	28.31	0.023	GGVIMDVVTPEQAK		SpectrumID: ~7746~; File: ~D:\DATA\S_coelicolor_TRPM\41.raw
												8043	1	1	1	737.793	1473.57	2	1472.76	0.8138	1	69.03	0.00024	SKGEAGTGNVVEAVR		SpectrumID: ~4741~; File: ~D:\DATA\S_coelicolor_TRPM\41.raw
												8314	1	1	1	755.289	1508.56	2	1507.8	0.7594	0	68.91	0.00055	QLGAEGVFVGSGIFK		SpectrumID: ~9709~; File: ~D:\DATA\S_coelicolor_TRPM\41.raw
												9082	1	1	1	799.785	1597.56	2	1596.79	0.7666	1	52.25	0.0012	LRGYDNNELYAAAK		SpectrumID: ~6278~; File: ~D:\DATA\S_coelicolor_TRPM\41.raw
												9360	1	1	1	825.113	1648.21	2	1647.77	0.4423	0	60.29	0.00017	SSTLSENQAPETGTAR		SpectrumID: ~4845~; File: ~D:\DATA\S_coelicolor_TRPM\41.raw
												11635	1	1	1	1028.48	2054.95	2	2055.12	-0.1657	0	87.55	5.7e-06	LPVVLFSAGGVATPADAALMR		SpectrumID: ~10586~; File: ~D:\DATA\S_coelicolor_TRPM\41.raw
												11689	1	1	1	1036.43	2070.84	2	2071.11	-0.2717	0	75.5	0.0001	LPVVLFSAGGVATPADAALmR	Ox (M)	SpectrumID: ~10144~; File: ~D:\DATA\S_coelicolor_TRPM\41.raw	1.87	3.16949
4	PDXS_STRCO	Pyridoxal 5'-phosphate synthase subunit PdxS OS=Streptomyces coelicolor (strain ATCC BAA-471 / A3(2) / M145) GN=pdxS PE=3 SV=1	520	32296	10	10	9	9	30	303	5.15	4098	1	0	1	466.502	930.989	2	930.496	0.4935	0	69.4	0.00032	IAEGAAMIR		SpectrumID: ~5394~; File: ~D:\DATA\S_coelicolor_TRPM\4.raw
												5086	1	0	1	529.505	1056.99	2	1056.48	0.5185	0	38.43	0.033	ATTFYDDPK		SpectrumID: ~5381~; File: ~D:\DATA\S_coelicolor_TRPM\4.raw
												6744	1	0	0	629.934	1257.85	2	1257.63	0.2223	0	59.46	0.0054	GEAGTGNVVEAVR		SpectrumID: ~5354~; File: ~D:\DATA\S_coelicolor_TRPM\4.raw
												7510	1	0	1	665.153	1328.29	2	1327.6	0.6874	0	79.78	8.5e-06	GYDNNELYAAAK		SpectrumID: ~6100~; File: ~D:\DATA\S_coelicolor_TRPM\4.raw
												8343	1	0	1	722.582	1443.15	2	1442.74	0.4053	0	65.32	0.00019	GGVIMDVVTPEQAK		SpectrumID: ~7383~; File: ~D:\DATA\S_coelicolor_TRPM\4.raw
												8487	1	0	1	731.146	1460.28	2	1458.74	1.5393	0	55.34	0.0093	GGVImDVVTPEQAK	Ox (M)	SpectrumID: ~6556~; File: ~D:\DATA\S_coelicolor_TRPM\4.raw
												8579	1	0	1	737.703	1473.39	2	1472.76	0.6341	1	81.44	5.6e-06	SKGEAGTGNVVEAVR		SpectrumID: ~4486~; File: ~D:\DATA\S_coelicolor_TRPM\4.raw
												8850	1	0	1	755.167	1508.32	2	1507.8	0.5152	0	66.24	0.0011	QLGAEGVFVGSGIFK		SpectrumID: ~9233~; File: ~D:\DATA\S_coelicolor_TRPM\4.raw
												9052	1	0	1	767.107	1532.2	2	1530.77	1.4274	0	27.53	0.038	IAEDAGAVAVmALER	Ox (M)	SpectrumID: ~8173~; File: ~D:\DATA\S_coelicolor_TRPM\4.raw
												9498	1	0	1	799.655	1597.3	2	1596.79	0.5059	1	35.1	0.014	LRGYDNNELYAAAK		SpectrumID: ~5937~; File: ~D:\DATA\S_coelicolor_TRPM\4.raw	1.87	2.96825
58	PDXS_STRCO	Pyridoxal 5'-phosphate synthase subunit PdxS OS=Streptomyces coelicolor (strain ATCC BAA-471 / A3(2) / M145) GN=pdxS PE=3 SV=1	275	32296	8	8	5	5	28.1	303	5.15	7882	1	1	1	722.834	1443.65	2	1442.74	0.9091	0	44.53	0.018	GGVIMDVVTPEQAK		SpectrumID: ~7599~; File: ~D:\DATA\S_coelicolor_TRPM\58.raw
												8001	1	1	1	730.763	1459.51	2	1458.74	0.773	0	54.68	0.017	GGVImDVVTPEQAK	Ox (M)	SpectrumID: ~6733~; File: ~D:\DATA\S_coelicolor_TRPM\58.raw
												8282	1	1	1	746.62	1491.22	2	1490.78	0.448	0	72.65	1.6e-05	qLGAEGVFVGSGIFK	Gln->pyro-Glu (N-term Q)	SpectrumID: ~11293~; File: ~D:\DATA\S_coelicolor_TRPM\58.raw
												9124	1	1	1	799.679	1597.34	2	1596.79	0.5544	1	40.67	0.0066	LRGYDNNELYAAAK		SpectrumID: ~6159~; File: ~D:\DATA\S_coelicolor_TRPM\58.raw
												11646	1	1	1	1028.59	2055.17	2	2055.12	0.0489	0	65.02	0.001	LPVVLFSAGGVATPADAALMR		SpectrumID: ~10348~; File: ~D:\DATA\S_coelicolor_TRPM\58.raw
												11654	1	1	1	686.438	2056.29	3	2055.12	1.1723	0	42.21	0.0059	LPVVLFSAGGVATPADAALMR		SpectrumID: ~10355~; File: ~D:\DATA\S_coelicolor_TRPM\58.raw
												11699	1	1	1	1036.72	2071.43	2	2071.11	0.3164	0	71.34	0.0003	LPVVLFSAGGVATPADAALmR	Ox (M)	SpectrumID: ~9924~; File: ~D:\DATA\S_coelicolor_TRPM\58.raw
												12043	1	1	1	730.975	2189.9	3	2189.08	0.8253	0	37.72	0.023	MSDPDMIEGIIGAVSIPVmAK	Ox (M)	SpectrumID: ~11311~; File: ~D:\DATA\S_coelicolor_TRPM\58.raw	1.09	2.725
1	FOLD_STRCO	Bifunctional protein FolD OS=Streptomyces coelicolor (strain ATCC BAA-471 / A3(2) / M145) GN=folD PE=3 SV=1	258	30000	4	4	4	4	21.1	284	5.91	7125	1	1	1	659.866	1317.72	2	1316.65	1.0677	0	65.28	0.0012	DCAQVGIASIQR		SpectrumID: ~6848~; File: ~D:\DATA\S_coelicolor_TRPM\1.raw
												7752	1	1	1	706.769	1411.52	2	1410.78	0.7404	0	87.27	6.1e-07	AQLLVNVVEAAER		SpectrumID: ~9137~; File: ~D:\DATA\S_coelicolor_TRPM\1.raw
												10017	1	1	1	879.161	1756.31	2	1754.9	1.402	0	66.57	3.7e-05	ELPATATQEEIEAVVR		SpectrumID: ~9168~; File: ~D:\DATA\S_coelicolor_TRPM\1.raw
												10282	1	1	1	898.932	1795.85	2	1795.93	-0.0815	0	41.45	0.0034	GVTPGLGTVLVGDDPGSQK		SpectrumID: ~8236~; File: ~D:\DATA\S_coelicolor_TRPM\1.raw	0.57	2.71429
21	UPP_STRCO	Uracil phosphoribosyltransferase OS=Streptomyces coelicolor (strain ATCC BAA-471 / A3(2) / M145) GN=upp PE=3 SV=2	257	22908	5	5	4	4	26.1	211	5.28	5021	1	1	0	560.419	1118.82	2	1118.56	0.2655	0	43.56	0.022	AGLGMLDGMVR		SpectrumID: ~8729~; File: ~D:\DATA\S_coelicolor_TRPM\21.raw
												8287	1	1	1	742.303	1482.59	2	1482.69	-0.1034	0	77.21	1.9e-06	NEETLQASTYATR		SpectrumID: ~6015~; File: ~D:\DATA\S_coelicolor_TRPM\21.raw
												8479	1	1	0	752.757	1503.5	2	1501.83	1.6676	0	50.76	0.00061	LLPTAEVGFLGMVR		SpectrumID: ~10157~; File: ~D:\DATA\S_coelicolor_TRPM\21.raw
												8609	1	1	0	760.212	1518.41	2	1517.83	0.5817	0	40.16	0.0014	LLPTAEVGFLGmVR	Ox (M)	SpectrumID: ~9429~; File: ~D:\DATA\S_coelicolor_TRPM\21.raw
												10187	1	1	1	873.106	1744.2	2	1742.91	1.2916	0	85.65	9.4e-08	ELAGTPVTVVTASVDER		SpectrumID: ~8266~; File: ~D:\DATA\S_coelicolor_TRPM\21.raw	1.09	1.81667
64	SAPA_STRCO	Spore-associated protein A OS=Streptomyces coelicolor (strain ATCC BAA-471 / A3(2) / M145) GN=sapA PE=2 SV=2	198	15860	4	4	3	3	26	154	8.34	5501	1	1	1	585.238	1168.46	2	1168.59	-0.1259	0	57.86	0.00014	SYAGPVYVSAR		SpectrumID: ~5494~; File: ~D:\DATA\S_coelicolor_TRPM\64.raw
												8602	1	1	1	788.205	1574.4	2	1572.76	1.6353	0	37.43	0.005	NTTGTPTYMVAYVR		SpectrumID: ~7002~; File: ~D:\DATA\S_coelicolor_TRPM\64.raw
												8711	1	1	1	795.676	1589.34	2	1588.76	0.5823	0	39.35	0.0056	NTTGTPTYmVAYVR	Ox (M)	SpectrumID: ~6052~; File: ~D:\DATA\S_coelicolor_TRPM\64.raw
												9479	1	1	1	866.644	1731.27	2	1730.7	0.5711	0	100.89	2.5e-08	NIESGADQYDEGDYR		SpectrumID: ~5791~; File: ~D:\DATA\S_coelicolor_TRPM\64.raw	1.31	3.11905
26	SAPA_STRCO	Spore-associated protein A OS=Streptomyces coelicolor (strain ATCC BAA-471 / A3(2) / M145) GN=sapA PE=2 SV=2	174	15860	4	4	3	3	26	154	8.34	6115	1	1	1	585.099	1168.18	2	1168.59	-0.4036	0	47.85	0.00081	SYAGPVYVSAR		SpectrumID: ~6234~; File: ~D:\DATA\S_coelicolor_TRPM\26.raw
												9017	1	1	1	787.548	1573.08	2	1572.76	0.3217	0	32.89	0.011	NTTGTPTYMVAYVR		SpectrumID: ~7441~; File: ~D:\DATA\S_coelicolor_TRPM\26.raw
												9124	1	1	1	795.533	1589.05	2	1588.76	0.2966	0	43.1	0.0059	NTTGTPTYmVAYVR	Ox (M)	SpectrumID: ~6510~; File: ~D:\DATA\S_coelicolor_TRPM\26.raw
												9832	1	1	1	866.857	1731.7	2	1730.7	0.9982	0	82.99	9.6e-07	NIESGADQYDEGDYR		SpectrumID: ~6268~; File: ~D:\DATA\S_coelicolor_TRPM\26.raw	1.31	7.70588
78	Y4636_STRCO	UPF0336 protein SCO4636 OS=Streptomyces coelicolor (strain ATCC BAA-471 / A3(2) / M145) GN=SCO4636 PE=3 SV=1	341	16142	8	8	5	5	40.7	150	4.93	11422	1	1	1	587.796	1173.58	2	1174.68	-1.1032	0	52.16	0.0077	LTVTSTIEAIK		SpectrumID: ~7301~; File: ~D:\DATA\S_coelicolor_TRPM\78.raw
												11902	1	1	1	603.623	1205.23	2	1203.59	1.6395	0	77.94	8.5e-05	SMAGNDILDIR		SpectrumID: ~7599~; File: ~D:\DATA\S_coelicolor_TRPM\78.raw
												12124	1	1	1	610.11	1218.21	2	1219.59	-1.3808	0	60.39	0.0008	SmAGNDILDIR	Ox (M)	SpectrumID: ~6968~; File: ~D:\DATA\S_coelicolor_TRPM\78.raw
												20211	1	1	1	916.444	1830.87	2	1830.91	-0.038	0	92.14	6.2e-08	AAGQVIEDPQLGLDYSR		SpectrumID: ~7853~; File: ~D:\DATA\S_coelicolor_TRPM\78.raw
												20219	1	1	1	917.277	1832.54	2	1830.91	1.6275	0	62.5	4.9e-05	AAGQVIEDPQLGLDYSR		SpectrumID: ~21065~; File: ~D:\DATA\S_coelicolor_TRPM\78.raw
												21771	1	1	1	1020.62	2039.22	2	2038.91	0.3047	0	73.29	3.6e-06	EFAEAVGDANPAYTDAEAAK		SpectrumID: ~20355~; File: ~D:\DATA\S_coelicolor_TRPM\78.raw
												21772	1	1	1	1020.68	2039.34	2	2038.91	0.4299	0	69.16	4e-05	EFAEAVGDANPAYTDAEAAK		SpectrumID: ~7031~; File: ~D:\DATA\S_coelicolor_TRPM\78.raw
												23143	1	1	1	770.652	2308.93	3	2308.1	0.8359	1	45.66	0.0092	IREFAEAVGDANPAYTDAEAAK		SpectrumID: ~6863~; File: ~D:\DATA\S_coelicolor_TRPM\78.raw	2.46	1.62914
3	SODF_STRCO	Superoxide dismutase [Fe-Zn] 1 OS=Streptomyces coelicolor (strain ATCC BAA-471 / A3(2) / M145) GN=sodF1 PE=1 SV=3	166	23513	8	8	3	3	22.1	213	5.15	7494	1	1	1	694.444	1386.87	2	1386.67	0.2005	0	38.05	0.035	GANDTLEQLAEAR		SpectrumID: ~6146~; File: ~D:\DATA\S_coelicolor_TRPM\3.raw
												7495	1	1	1	694.476	1386.94	2	1386.67	0.2637	0	67.19	0.00089	GANDTLEQLAEAR		SpectrumID: ~6770~; File: ~D:\DATA\S_coelicolor_TRPM\3.raw
												7497	1	1	1	694.569	1387.12	2	1386.67	0.4493	0	54.7	0.018	GANDTLEQLAEAR		SpectrumID: ~8342~; File: ~D:\DATA\S_coelicolor_TRPM\3.raw
												7503	1	1	1	694.718	1387.42	2	1386.67	0.7471	0	57.69	0.0088	GANDTLEQLAEAR		SpectrumID: ~7235~; File: ~D:\DATA\S_coelicolor_TRPM\3.raw
												7504	1	1	1	694.726	1387.44	2	1386.67	0.7632	0	43.65	0.046	GANDTLEQLAEAR		SpectrumID: ~8564~; File: ~D:\DATA\S_coelicolor_TRPM\3.raw
												8022	1	1	1	739.136	1476.26	2	1475.73	0.5324	1	43.19	0.009	DKETWGSINGLEK		SpectrumID: ~5883~; File: ~D:\DATA\S_coelicolor_TRPM\3.raw
												10599	1	1	1	1046.76	2091.51	2	2091.04	0.4699	0	55.63	0.0003	AAATTQGSGWGVLAYEPLSGR		SpectrumID: ~8027~; File: ~D:\DATA\S_coelicolor_TRPM\3.raw
												10601	1	1	1	698.583	2092.73	3	2091.04	1.69	0	52.46	0.00049	AAATTQGSGWGVLAYEPLSGR		SpectrumID: ~8052~; File: ~D:\DATA\S_coelicolor_TRPM\3.raw	0.54	1.58824
42	SODF_STRCO	Superoxide dismutase [Fe-Zn] 1 OS=Streptomyces coelicolor (strain ATCC BAA-471 / A3(2) / M145) GN=sodF1 PE=1 SV=3	207	23513	7	7	3	3	22.1	213	5.15	7254	1	1	1	693.654	1385.29	2	1386.67	-1.3794	0	93.45	2.3e-06	GANDTLEQLAEAR		SpectrumID: ~7194~; File: ~D:\DATA\S_coelicolor_TRPM\42.raw
												7261	1	1	1	694.373	1386.73	2	1386.67	0.0569	0	51.36	0.028	GANDTLEQLAEAR		SpectrumID: ~7702~; File: ~D:\DATA\S_coelicolor_TRPM\42.raw
												7270	1	1	1	694.722	1387.43	2	1386.67	0.7557	0	43.31	0.0058	GANDTLEQLAEAR		SpectrumID: ~6740~; File: ~D:\DATA\S_coelicolor_TRPM\42.raw
												7906	1	1	1	739.273	1476.53	2	1475.73	0.805	1	43.8	0.013	DKETWGSINGLEK		SpectrumID: ~6068~; File: ~D:\DATA\S_coelicolor_TRPM\42.raw
												10786	1	1	1	697.461	2089.36	3	2091.04	-1.6775	0	70.01	4e-05	AAATTQGSGWGVLAYEPLSGR		SpectrumID: ~8489~; File: ~D:\DATA\S_coelicolor_TRPM\42.raw
												10790	1	1	1	1046.69	2091.37	2	2091.04	0.3285	0	33.33	0.034	AAATTQGSGWGVLAYEPLSGR		SpectrumID: ~8710~; File: ~D:\DATA\S_coelicolor_TRPM\42.raw
												10797	1	1	1	1046.86	2091.7	2	2091.04	0.6613	0	59.09	0.00029	AAATTQGSGWGVLAYEPLSGR		SpectrumID: ~8454~; File: ~D:\DATA\S_coelicolor_TRPM\42.raw	0.54	1.54286
31	SODF_STRCO	Superoxide dismutase [Fe-Zn] 1 OS=Streptomyces coelicolor (strain ATCC BAA-471 / A3(2) / M145) GN=sodF1 PE=1 SV=3	456	23513	59	59	8	8	60.6	213	5.15	5477	1	1	1	616.741	1231.47	2	1232.6	-1.1364	0	43.74	0.018	ETWGSINGLEK		SpectrumID: ~7151~; File: ~D:\DATA\S_coelicolor_TRPM\31.raw
												6879	1	1	1	693.453	1384.89	2	1386.67	-1.7824	0	72.49	2.2e-05	GANDTLEQLAEAR		SpectrumID: ~7544~; File: ~D:\DATA\S_coelicolor_TRPM\31.raw
												6888	1	1	1	463.027	1386.06	3	1386.67	-0.6132	0	62	0.0033	GANDTLEQLAEAR		SpectrumID: ~7617~; File: ~D:\DATA\S_coelicolor_TRPM\31.raw
												6891	1	1	1	694.323	1386.63	2	1386.67	-0.0417	0	49.54	0.044	GANDTLEQLAEAR		SpectrumID: ~10399~; File: ~D:\DATA\S_coelicolor_TRPM\31.raw
												6892	1	1	1	694.33	1386.64	2	1386.67	-0.0293	0	48.48	0.028	GANDTLEQLAEAR		SpectrumID: ~8984~; File: ~D:\DATA\S_coelicolor_TRPM\31.raw
												6894	1	1	1	694.393	1386.77	2	1386.67	0.0979	0	51.68	0.027	GANDTLEQLAEAR		SpectrumID: ~7867~; File: ~D:\DATA\S_coelicolor_TRPM\31.raw
												6900	1	1	1	694.616	1387.22	2	1386.67	0.544	0	64.06	0.00026	GANDTLEQLAEAR		SpectrumID: ~7359~; File: ~D:\DATA\S_coelicolor_TRPM\31.raw
												6903	1	1	1	694.666	1387.32	2	1386.67	0.6433	0	48.01	0.013	GANDTLEQLAEAR		SpectrumID: ~11699~; File: ~D:\DATA\S_coelicolor_TRPM\31.raw
												6904	1	1	1	694.669	1387.32	2	1386.67	0.6504	0	55.44	0.01	GANDTLEQLAEAR		SpectrumID: ~10057~; File: ~D:\DATA\S_coelicolor_TRPM\31.raw
												6911	1	1	1	694.723	1387.43	2	1386.67	0.7585	0	48.44	0.028	GANDTLEQLAEAR		SpectrumID: ~12201~; File: ~D:\DATA\S_coelicolor_TRPM\31.raw
												6918	1	1	1	695.093	1388.17	2	1386.67	1.4978	0	49.34	0.0071	GANDTLEQLAEAR		SpectrumID: ~5669~; File: ~D:\DATA\S_coelicolor_TRPM\31.raw
												6919	1	1	1	695.127	1388.24	2	1386.67	1.5652	0	50.08	0.03	GANDTLEQLAEAR		SpectrumID: ~10658~; File: ~D:\DATA\S_coelicolor_TRPM\31.raw
												7650	1	1	1	738.625	1475.24	2	1475.73	-0.4894	1	60.9	0.00038	DKETWGSINGLEK		SpectrumID: ~6720~; File: ~D:\DATA\S_coelicolor_TRPM\31.raw
												7663	1	1	1	739.213	1476.41	2	1475.73	0.6856	1	41.61	0.018	DKETWGSINGLEK		SpectrumID: ~7548~; File: ~D:\DATA\S_coelicolor_TRPM\31.raw
												7674	1	1	1	493.358	1477.05	3	1475.73	1.3267	1	37.71	0.042	DKETWGSINGLEK		SpectrumID: ~8509~; File: ~D:\DATA\S_coelicolor_TRPM\31.raw
												7680	1	1	1	739.666	1477.32	2	1475.73	1.5924	1	42.73	0.031	DKETWGSINGLEK		SpectrumID: ~6714~; File: ~D:\DATA\S_coelicolor_TRPM\31.raw
												11008	1	1	1	697.492	2089.45	3	2091.04	-1.5845	0	50.28	0.0021	AAATTQGSGWGVLAYEPLSGR		SpectrumID: ~12135~; File: ~D:\DATA\S_coelicolor_TRPM\31.raw
												11009	1	1	1	697.517	2089.53	3	2091.04	-1.5091	0	47.33	0.0013	AAATTQGSGWGVLAYEPLSGR		SpectrumID: ~9248~; File: ~D:\DATA\S_coelicolor_TRPM\31.raw
												11012	1	1	1	1045.89	2089.77	2	2091.04	-1.2669	0	77.16	9.9e-07	AAATTQGSGWGVLAYEPLSGR		SpectrumID: ~9442~; File: ~D:\DATA\S_coelicolor_TRPM\31.raw
												11013	1	1	1	1045.99	2089.96	2	2091.04	-1.0821	0	69.88	1.3e-05	AAATTQGSGWGVLAYEPLSGR		SpectrumID: ~10094~; File: ~D:\DATA\S_coelicolor_TRPM\31.raw
												11016	1	1	1	697.738	2090.19	3	2091.04	-0.8477	0	32.18	0.027	AAATTQGSGWGVLAYEPLSGR		SpectrumID: ~13066~; File: ~D:\DATA\S_coelicolor_TRPM\31.raw
												11017	1	1	1	1046.24	2090.47	2	2091.04	-0.5701	0	92.07	1.1e-07	AAATTQGSGWGVLAYEPLSGR		SpectrumID: ~9146~; File: ~D:\DATA\S_coelicolor_TRPM\31.raw
												11019	1	1	1	697.91	2090.71	3	2091.04	-0.3303	0	53.4	0.00035	AAATTQGSGWGVLAYEPLSGR		SpectrumID: ~12783~; File: ~D:\DATA\S_coelicolor_TRPM\31.raw
												11020	1	1	1	1046.51	2091	2	2091.04	-0.0406	0	46.74	0.0028	AAATTQGSGWGVLAYEPLSGR		SpectrumID: ~10616~; File: ~D:\DATA\S_coelicolor_TRPM\31.raw
												11021	1	1	1	698.034	2091.08	3	2091.04	0.04	0	54.61	0.00054	AAATTQGSGWGVLAYEPLSGR		SpectrumID: ~11348~; File: ~D:\DATA\S_coelicolor_TRPM\31.raw
												11023	1	1	1	698.093	2091.26	3	2091.04	0.2187	0	54.95	0.00059	AAATTQGSGWGVLAYEPLSGR		SpectrumID: ~10826~; File: ~D:\DATA\S_coelicolor_TRPM\31.raw
												11024	1	1	1	1046.73	2091.44	2	2091.04	0.404	0	70.06	3.8e-05	AAATTQGSGWGVLAYEPLSGR		SpectrumID: ~10877~; File: ~D:\DATA\S_coelicolor_TRPM\31.raw
												11025	1	1	1	1046.75	2091.48	2	2091.04	0.4382	0	72.91	1.3e-05	AAATTQGSGWGVLAYEPLSGR		SpectrumID: ~11142~; File: ~D:\DATA\S_coelicolor_TRPM\31.raw
												11026	1	1	1	698.172	2091.49	3	2091.04	0.4551	0	41.22	0.0097	AAATTQGSGWGVLAYEPLSGR		SpectrumID: ~11856~; File: ~D:\DATA\S_coelicolor_TRPM\31.raw
												11027	1	1	1	1046.76	2091.5	2	2091.04	0.464	0	61	3.9e-05	AAATTQGSGWGVLAYEPLSGR		SpectrumID: ~13673~; File: ~D:\DATA\S_coelicolor_TRPM\31.raw
												11028	1	1	1	1046.79	2091.56	2	2091.04	0.5209	0	63.19	5.4e-05	AAATTQGSGWGVLAYEPLSGR		SpectrumID: ~12163~; File: ~D:\DATA\S_coelicolor_TRPM\31.raw
												11029	1	1	1	698.195	2091.56	3	2091.04	0.5234	0	41.38	0.019	AAATTQGSGWGVLAYEPLSGR		SpectrumID: ~11089~; File: ~D:\DATA\S_coelicolor_TRPM\31.raw
												11030	1	1	1	1046.8	2091.58	2	2091.04	0.5417	0	70	3.7e-06	AAATTQGSGWGVLAYEPLSGR		SpectrumID: ~11402~; File: ~D:\DATA\S_coelicolor_TRPM\31.raw
												11031	1	1	1	1046.81	2091.61	2	2091.04	0.57	0	60.68	4.5e-05	AAATTQGSGWGVLAYEPLSGR		SpectrumID: ~11907~; File: ~D:\DATA\S_coelicolor_TRPM\31.raw
												11032	1	1	1	1046.83	2091.65	2	2091.04	0.6098	0	54.17	0.00031	AAATTQGSGWGVLAYEPLSGR		SpectrumID: ~13513~; File: ~D:\DATA\S_coelicolor_TRPM\31.raw
												11033	1	1	1	1046.84	2091.67	2	2091.04	0.6349	0	52.22	0.00083	AAATTQGSGWGVLAYEPLSGR		SpectrumID: ~13027~; File: ~D:\DATA\S_coelicolor_TRPM\31.raw
												11034	1	1	1	1046.86	2091.71	2	2091.04	0.6684	0	66.75	2e-05	AAATTQGSGWGVLAYEPLSGR		SpectrumID: ~9704~; File: ~D:\DATA\S_coelicolor_TRPM\31.raw
												11035	1	1	1	1046.86	2091.71	2	2091.04	0.6755	0	72.68	4.9e-05	AAATTQGSGWGVLAYEPLSGR		SpectrumID: ~12412~; File: ~D:\DATA\S_coelicolor_TRPM\31.raw
												11036	1	1	1	698.295	2091.86	3	2091.04	0.8259	0	52.95	0.0066	AAATTQGSGWGVLAYEPLSGR		SpectrumID: ~12383~; File: ~D:\DATA\S_coelicolor_TRPM\31.raw
												11037	1	1	1	698.35	2092.03	3	2091.04	0.9881	0	54.52	0.0015	AAATTQGSGWGVLAYEPLSGR		SpectrumID: ~10303~; File: ~D:\DATA\S_coelicolor_TRPM\31.raw
												11038	1	1	1	1047.06	2092.11	2	2091.04	1.0715	0	64.65	0.00034	AAATTQGSGWGVLAYEPLSGR		SpectrumID: ~12868~; File: ~D:\DATA\S_coelicolor_TRPM\31.raw
												11039	1	1	1	698.405	2092.19	3	2091.04	1.1544	0	60.87	0.00012	AAATTQGSGWGVLAYEPLSGR		SpectrumID: ~9781~; File: ~D:\DATA\S_coelicolor_TRPM\31.raw
												11041	1	1	1	698.416	2092.23	3	2091.04	1.1868	0	62.15	3.8e-05	AAATTQGSGWGVLAYEPLSGR		SpectrumID: ~9517~; File: ~D:\DATA\S_coelicolor_TRPM\31.raw
												11042	1	1	1	698.427	2092.26	3	2091.04	1.2196	0	62.25	0.00044	AAATTQGSGWGVLAYEPLSGR		SpectrumID: ~11610~; File: ~D:\DATA\S_coelicolor_TRPM\31.raw
												11043	1	1	1	698.471	2092.39	3	2091.04	1.3529	0	42.05	0.0029	AAATTQGSGWGVLAYEPLSGR		SpectrumID: ~10563~; File: ~D:\DATA\S_coelicolor_TRPM\31.raw
												11044	1	1	1	1047.21	2092.4	2	2091.04	1.3595	0	68.34	1.7e-05	AAATTQGSGWGVLAYEPLSGR		SpectrumID: ~10357~; File: ~D:\DATA\S_coelicolor_TRPM\31.raw
												11045	1	1	1	1047.23	2092.44	2	2091.04	1.3991	0	75.56	7.3e-06	AAATTQGSGWGVLAYEPLSGR		SpectrumID: ~9969~; File: ~D:\DATA\S_coelicolor_TRPM\31.raw
												11046	1	1	1	1047.24	2092.46	2	2091.04	1.4215	0	73.43	6.9e-06	AAATTQGSGWGVLAYEPLSGR		SpectrumID: ~12657~; File: ~D:\DATA\S_coelicolor_TRPM\31.raw
												11047	1	1	1	1047.25	2092.48	2	2091.04	1.4438	0	58.75	0.00046	AAATTQGSGWGVLAYEPLSGR		SpectrumID: ~11659~; File: ~D:\DATA\S_coelicolor_TRPM\31.raw
												11048	1	1	1	1047.28	2092.54	2	2091.04	1.4992	0	53.23	0.00074	AAATTQGSGWGVLAYEPLSGR		SpectrumID: ~9422~; File: ~D:\DATA\S_coelicolor_TRPM\31.raw
												11049	1	1	1	1047.33	2092.64	2	2091.04	1.5971	0	59.67	4.1e-05	AAATTQGSGWGVLAYEPLSGR		SpectrumID: ~9071~; File: ~D:\DATA\S_coelicolor_TRPM\31.raw
												11050	1	1	1	698.572	2092.69	3	2091.04	1.655	0	40.64	0.014	AAATTQGSGWGVLAYEPLSGR		SpectrumID: ~12112~; File: ~D:\DATA\S_coelicolor_TRPM\31.raw
												11051	1	1	1	698.575	2092.7	3	2091.04	1.6638	0	51.02	0.0026	AAATTQGSGWGVLAYEPLSGR		SpectrumID: ~10041~; File: ~D:\DATA\S_coelicolor_TRPM\31.raw
												11052	1	1	1	698.597	2092.77	3	2091.04	1.7315	0	56.47	0.00025	AAATTQGSGWGVLAYEPLSGR		SpectrumID: ~9206~; File: ~D:\DATA\S_coelicolor_TRPM\31.raw
												11054	1	1	1	698.617	2092.83	3	2091.04	1.7901	0	32.9	0.011	AAATTQGSGWGVLAYEPLSGR		SpectrumID: ~13304~; File: ~D:\DATA\S_coelicolor_TRPM\31.raw
												11185	1	1	1	1058.71	2115.4	2	2114.99	0.4125	0	85.34	3e-07	DGVGELADAIAESFGSFAGFR		SpectrumID: ~12547~; File: ~D:\DATA\S_coelicolor_TRPM\31.raw
												12464	1	1	1	841.356	2521.05	3	2520.22	0.8251	1	36.82	0.022	NQKVDFIDAmWAVVNWQDVAR	Ox (M)	SpectrumID: ~9981~; File: ~D:\DATA\S_coelicolor_TRPM\31.raw
												12667	1	1	1	878.727	2633.16	3	2632.36	0.7981	1	30.04	0.019	AQLTKAAATTQGSGWGVLAYEPLSGR		SpectrumID: ~8405~; File: ~D:\DATA\S_coelicolor_TRPM\31.raw
												13637	1	1	1	1360.94	4079.8	3	4078.03	1.7722	0	35.02	0.018	LIVEQIYDHQGNVGQGSTPILVFDAWEHAFYLQYK		SpectrumID: ~11266~; File: ~D:\DATA\S_coelicolor_TRPM\31.raw	2.15	2.79221
34	SSB2_STRCO	Single-stranded DNA-binding protein 2 OS=Streptomyces coelicolor (strain ATCC BAA-471 / A3(2) / M145) GN=ssb2 PE=1 SV=1	136	19952	4	4	3	3	15.6	199	5.27	7333	1	0	1	649.782	1297.55	2	1297.63	-0.076	0	61.03	0.0011	qAAENVAESLQR	Gln->pyro-Glu (N-term Q)	SpectrumID: ~7315~; File: ~D:\DATA\S_coelicolor_TRPM\34.raw
												7512	1	0	1	659.117	1316.22	2	1314.65	1.5674	0	67.33	0.00019	QAAENVAESLQR		SpectrumID: ~5664~; File: ~D:\DATA\S_coelicolor_TRPM\34.raw
												9100	1	0	1	786.007	1570	2	1568.73	1.2696	0	41.39	0.004	DGESLFLTCSVWR		SpectrumID: ~9408~; File: ~D:\DATA\S_coelicolor_TRPM\34.raw
												11742	1	0	1	786.007	2355	3	2355.1	-0.0969	1	27.21	0.043	QTNEWKDGESLFLTCSVWR		SpectrumID: ~9409~; File: ~D:\DATA\S_coelicolor_TRPM\34.raw	0.94	4.7
79	CSPF_STRCO	Cold shock protein ScoF OS=Streptomyces coelicolor (strain ATCC BAA-471 / A3(2) / M145) GN=scoF PE=2 SV=1	126	7174	2	2	2	2	65.7	67	4.7	21710	1	1	1	946.646	1891.28	2	1890.93	0.3456	0	89.71	9.4e-08	ELQEGQAVTFDITQGQK		SpectrumID: ~8094~; File: ~D:\DATA\S_coelicolor_TRPM\79.raw
												25889	1	1	1	953.782	2858.32	3	2857.32	1.0036	0	35.83	0.012	GFGFIAQDGGGPDVFAHYSNINAQGYR		SpectrumID: ~10002~; File: ~D:\DATA\S_coelicolor_TRPM\79.raw	1.41	2.82
15	RS4_STRCO	30S ribosomal protein S4 OS=Streptomyces coelicolor (strain ATCC BAA-471 / A3(2) / M145) GN=rpsD PE=3 SV=1	141	23654	3	3	3	3	15.7	204	10.15	4081	1	0	1	442.569	883.124	2	882.554	0.5702	0	56.19	0.00067	ALGIALTPK		SpectrumID: ~6212~; File: ~D:\DATA\S_coelicolor_TRPM\15.raw
												6261	1	0	1	616.224	1230.43	2	1228.67	1.7679	0	48.14	0.019	TGEALVIELER		SpectrumID: ~7570~; File: ~D:\DATA\S_coelicolor_TRPM\15.raw
												6275	1	0	1	616.767	1231.52	2	1231.55	-0.0271	0	42.19	0.019	EGGFAPDGETPR		SpectrumID: ~4918~; File: ~D:\DATA\S_coelicolor_TRPM\15.raw	0.53	1.55882
49	RL35_STRCO	50S ribosomal protein L35 OS=Streptomyces coelicolor (strain ATCC BAA-471 / A3(2) / M145) GN=rpmI PE=3 SV=1	127	7018	5	5	2	2	23.4	64	11.67	7695	1	1	1	673.335	1344.65	2	1344.63	0.0204	0	69.39	6.5e-05	LTGNAEMAPGDAAK		SpectrumID: ~4793~; File: ~D:\DATA\S_coelicolor_TRPM\49.raw
												7834	1	1	1	681.23	1360.45	2	1360.63	-0.1831	0	61.32	0.00093	LTGNAEmAPGDAAK	Ox (M)	SpectrumID: ~4242~; File: ~D:\DATA\S_coelicolor_TRPM\49.raw
												8801	1	1	1	752.207	1502.4	2	1500.74	1.6648	1	49.03	0.022	RLTGNAEMAPGDAAK		SpectrumID: ~4394~; File: ~D:\DATA\S_coelicolor_TRPM\49.raw
												8891	1	1	1	506.18	1515.52	3	1516.73	-1.2108	1	58.09	0.0074	RLTGNAEmAPGDAAK	Ox (M)	SpectrumID: ~3960~; File: ~D:\DATA\S_coelicolor_TRPM\49.raw
												8897	1	1	1	759.656	1517.3	2	1516.73	0.5664	1	31.45	0.027	RLTGNAEmAPGDAAK	Ox (M)	SpectrumID: ~3957~; File: ~D:\DATA\S_coelicolor_TRPM\49.raw	5.09	5.14141
70	RL3_STRCO	50S ribosomal protein L3 OS=Streptomyces coelicolor (strain ATCC BAA-471 / A3(2) / M145) GN=rplC PE=3 SV=1	173	22812	5	5	3	3	18.7	214	10.2	6407	1	1	1	631	1259.98	2	1259.58	0.4095	0	31.76	0.035	MPGSIGGCATPGR		SpectrumID: ~4909~; File: ~D:\DATA\S_coelicolor_TRPM\70.raw
												8204	1	1	1	731.191	1460.37	2	1461.67	-1.299	0	67.43	4.6e-05	LGMTQVWDENNR		SpectrumID: ~7263~; File: ~D:\DATA\S_coelicolor_TRPM\70.raw
												8228	1	1	1	732.578	1463.14	2	1461.67	1.4742	0	62.33	0.00013	LGMTQVWDENNR		SpectrumID: ~7237~; File: ~D:\DATA\S_coelicolor_TRPM\70.raw
												8359	1	1	1	740.148	1478.28	2	1477.66	0.6204	0	42.67	0.0047	LGmTQVWDENNR	Ox (M)	SpectrumID: ~5803~; File: ~D:\DATA\S_coelicolor_TRPM\70.raw
												9381	1	1	1	813.926	1625.84	2	1624.84	0.9948	0	73.71	2.1e-05	VTTQNLTVHAVDAEK		SpectrumID: ~4939~; File: ~D:\DATA\S_coelicolor_TRPM\70.raw	0.8	1.81818
80	RL3_STRCO	50S ribosomal protein L3 OS=Streptomyces coelicolor (strain ATCC BAA-471 / A3(2) / M145) GN=rplC PE=3 SV=1	227	22812	6	6	4	4	29.4	214	10.2	7163	1	1	1	631.054	1260.09	2	1259.58	0.5194	0	33.16	0.027	MPGSIGGCATPGR		SpectrumID: ~5104~; File: ~D:\DATA\S_coelicolor_TRPM\80.raw
												8692	1	1	1	731.691	1461.37	2	1461.67	-0.299	0	75.72	4e-06	LGMTQVWDENNR		SpectrumID: ~7027~; File: ~D:\DATA\S_coelicolor_TRPM\80.raw
												8706	1	1	1	732.705	1463.39	2	1461.67	1.7276	0	64.57	0.00026	LGMTQVWDENNR		SpectrumID: ~7025~; File: ~D:\DATA\S_coelicolor_TRPM\80.raw
												8818	1	1	1	740.047	1478.08	2	1477.66	0.4165	0	50.68	0.0052	LGmTQVWDENNR	Ox (M)	SpectrumID: ~5788~; File: ~D:\DATA\S_coelicolor_TRPM\80.raw
												9609	1	1	1	813.697	1625.38	2	1624.84	0.5376	0	52.92	0.00048	VTTQNLTVHAVDAEK		SpectrumID: ~5169~; File: ~D:\DATA\S_coelicolor_TRPM\80.raw
												12057	1	1	1	1187.42	2372.83	2	2372.14	0.6948	0	65.09	3.6e-05	TAAASEYTLGQEITAEAFESGVK		SpectrumID: ~9078~; File: ~D:\DATA\S_coelicolor_TRPM\80.raw	1.09	2.0566
7	RL3_STRCO	50S ribosomal protein L3 OS=Streptomyces coelicolor (strain ATCC BAA-471 / A3(2) / M145) GN=rplC PE=3 SV=1	170	22812	6	6	3	3	17.3	214	10.2	9005	1	1	1	520.012	1038.01	2	1039.58	-1.5675	0	52.59	0.0023	AGPNVVTQVR		SpectrumID: ~4717~; File: ~D:\DATA\S_coelicolor_TRPM\7.raw
												15174	1	1	1	731.723	1461.43	2	1461.67	-0.2351	0	41.49	0.012	LGMTQVWDENNR		SpectrumID: ~20141~; File: ~D:\DATA\S_coelicolor_TRPM\7.raw
												15190	1	1	1	732.114	1462.21	2	1461.67	0.5462	0	42.53	0.0041	LGMTQVWDENNR		SpectrumID: ~7175~; File: ~D:\DATA\S_coelicolor_TRPM\7.raw
												15451	1	1	1	740.133	1478.25	2	1477.66	0.589	0	60.17	0.00052	LGmTQVWDENNR	Ox (M)	SpectrumID: ~18907~; File: ~D:\DATA\S_coelicolor_TRPM\7.raw
												17146	1	1	1	813.347	1624.68	2	1624.84	-0.1625	0	59.91	0.00018	VTTQNLTVHAVDAEK		SpectrumID: ~5307~; File: ~D:\DATA\S_coelicolor_TRPM\7.raw
												17156	1	1	1	813.822	1625.63	2	1624.84	0.7878	0	39.14	0.02	VTTQNLTVHAVDAEK		SpectrumID: ~18092~; File: ~D:\DATA\S_coelicolor_TRPM\7.raw	0.8	1.50943
38	RL4_STRCO	50S ribosomal protein L4 OS=Streptomyces coelicolor (strain ATCC BAA-471 / A3(2) / M145) GN=rplD PE=3 SV=1	143	23629	4	4	3	3	21.5	219	10.03	9376	1	1	1	526.103	1575.29	3	1573.81	1.4755	0	45.49	0.0024	APQFAGGGVVHGPQPR		SpectrumID: ~5549~; File: ~D:\DATA\S_coelicolor_TRPM\38.raw
												9378	1	1	1	788.699	1575.38	2	1574.82	0.5649	0	41.33	0.012	TGSVELPAEIFGVEK		SpectrumID: ~9123~; File: ~D:\DATA\S_coelicolor_TRPM\38.raw
												9866	1	1	1	560.384	1678.13	3	1678.89	-0.76	0	54.14	0.00085	IHVVTGVIEGENPSTK		SpectrumID: ~5987~; File: ~D:\DATA\S_coelicolor_TRPM\38.raw
												9879	1	1	1	840.826	1679.64	2	1678.89	0.7479	0	60.76	6.4e-05	IHVVTGVIEGENPSTK		SpectrumID: ~5980~; File: ~D:\DATA\S_coelicolor_TRPM\38.raw	0.53	1.60606
76	RS17_STRCO	30S ribosomal protein S17 OS=Streptomyces coelicolor (strain ATCC BAA-471 / A3(2) / M145) GN=rpsQ PE=3 SV=1	131	10714	3	3	3	3	40	95	9.91	6699	1	0	1	670.745	1339.47	2	1338.59	0.8837	0	46.13	0.0019	AHDEQNAAGVGDR		SpectrumID: ~2036~; File: ~D:\DATA\S_coelicolor_TRPM\76.raw
												6895	1	0	1	681.409	1360.8	2	1360.7	0.1025	1	32.68	0.038	MDKTVVVAVEDR		SpectrumID: ~4959~; File: ~D:\DATA\S_coelicolor_TRPM\76.raw
												7538	1	0	1	730.19	1458.37	2	1457.83	0.5374	0	52.49	0.00071	VLLMETRPLSATK		SpectrumID: ~5974~; File: ~D:\DATA\S_coelicolor_TRPM\76.raw	1.48	1.5914
56	RL24_STRCO	50S ribosomal protein L24 OS=Streptomyces coelicolor (strain ATCC BAA-471 / A3(2) / M145) GN=rplX PE=3 SV=1	186	11583	3	3	3	3	33.6	107	10.05	14143	1	1	1	516.133	1030.25	2	1028.59	1.6654	0	55.06	0.018	GDLVQVITGK		SpectrumID: ~7385~; File: ~D:\DATA\S_coelicolor_TRPM\56.raw
												16498	1	1	1	580.147	1158.28	2	1156.68	1.5984	1	65.28	0.0017	KGDLVQVITGK		SpectrumID: ~30706~; File: ~D:\DATA\S_coelicolor_TRPM\56.raw
												34426	1	1	1	845.208	2532.6	3	2532.35	0.2471	0	65.72	6.2e-05	GSQAGGIVTTEAPIHVSNVQLVVEK		SpectrumID: ~7336~; File: ~D:\DATA\S_coelicolor_TRPM\56.raw	1.34	2.43636
5	RS9_STRCO	30S ribosomal protein S9 OS=Streptomyces coelicolor (strain ATCC BAA-471 / A3(2) / M145) GN=rpsI PE=3 SV=1	248	18688	5	5	5	5	26.5	170	9.24	5251	1	0	1	564.001	1125.99	2	1125.53	0.4537	0	37.45	0.019	TLEDYFPNK		SpectrumID: ~7833~; File: ~D:\DATA\S_coelicolor_TRPM\5.raw
												6031	1	0	1	615.309	1228.6	2	1229.56	-0.9599	0	40.61	0.0045	ALNEADVDNNR		SpectrumID: ~5104~; File: ~D:\DATA\S_coelicolor_TRPM\5.raw
												6037	1	0	1	615.481	1228.95	2	1228.65	0.294	0	77.01	0.00011	ISGGGVSGQAGALR		SpectrumID: ~5500~; File: ~D:\DATA\S_coelicolor_TRPM\5.raw
												7069	1	0	1	676.956	1351.9	2	1353.67	-1.7694	0	60.84	6.4e-05	VHQQEVNEPFK		SpectrumID: ~5156~; File: ~D:\DATA\S_coelicolor_TRPM\5.raw
												12702	1	0	1	821.707	2462.1	3	2461.19	0.9072	1	36.91	0.0046	TLEDYFPNKVHQQEVNEPFK		SpectrumID: ~7994~; File: ~D:\DATA\S_coelicolor_TRPM\5.raw	1.42	3.22727
47	RS2_STRCO	30S ribosomal protein S2 OS=Streptomyces coelicolor (strain ATCC BAA-471 / A3(2) / M145) GN=rpsB PE=3 SV=3	176	33602	4	4	3	3	14.2	310	5.17	13422	1	0	1	649.315	1296.62	2	1296.74	-0.1248	0	82.62	2e-05	VIADAVAEGLIAR		SpectrumID: ~20717~; File: ~D:\DATA\S_coelicolor_TRPM\47.raw
												13437	1	0	1	649.667	1297.32	2	1296.74	0.5786	0	67.51	0.00079	VIADAVAEGLIAR		SpectrumID: ~7451~; File: ~D:\DATA\S_coelicolor_TRPM\47.raw
												13771	1	0	1	658.611	1315.21	2	1314.65	0.5536	0	61.73	0.0037	QAQEAIAEQATR		SpectrumID: ~4373~; File: ~D:\DATA\S_coelicolor_TRPM\47.raw
												22303	1	0	1	703.258	2106.75	3	2105.09	1.6642	1	34.24	0.017	LKELEQIDFEDVAASGLTK		SpectrumID: ~21356~; File: ~D:\DATA\S_coelicolor_TRPM\47.raw	nd	nd
8	RS2_STRCO	30S ribosomal protein S2 OS=Streptomyces coelicolor (strain ATCC BAA-471 / A3(2) / M145) GN=rpsB PE=3 SV=3	133	33602	2	2	2	2	9.4	310	5.17	14051	1	0	1	658.35	1314.69	2	1314.65	0.0334	0	70.85	0.00034	QAQEAIAEQATR		SpectrumID: ~18458~; File: ~D:\DATA\S_coelicolor_TRPM\8.raw
												21149	1	0	1	933.5	1864.98	2	1863.91	1.0743	0	62.58	1.2e-05	ELEQIDFEDVAASGLTK		SpectrumID: ~9057~; File: ~D:\DATA\S_coelicolor_TRPM\8.raw	nd	nd
1Value calculated using emPAI of the two most abundant proteins in case of multiple protein identification. nd: one protein species identified.
