# Supplementary material for: The Streptomyces coelicolor Small ORF trpM Stimulates Growth and Morphological Development and Exerts Opposite Effects on Actinorhodin and Calcium-Dependent Antibiotic Production
Source: Front Microbiol. 2020 Feb 19;11:224. doi: 10.3389/fmicb.2020.00224 (PMC7042404; doi:10.3389/fmicb.2020.00224)
Supplement: TABLE S3 — Description, abundance profile and functional classification of differentially represented metabolites. Functional classification is based on KEGG orthology. [file Table_3.XLSX]

## Sheet: Foglio1
Table S3 Description, abundance profile and functional classification of differentially represented metabolites. Functional classification is based on KEGG Orthology
Compound	Sco-EV (ppm)	Sco-trpMKI (ppm)	Sco-trpMKI VS Sco-EV fold change1	p (Student's t-test)	Entry	Functional classification
Aspartic acid	37.8726	11.7112	-3,23	0.0275791	C00049	Amino acid metabolism
Arginine	50.8361	37.1458	-1,37	0.0464905	C00062	Amino acid metabolism
Phenylalanine	624.505	360.231	-1,73	0.0330937	C00079	Amino acid metabolism
Tyrosine	13.8236	9.00697	-1,53	2.44511e-06	C00082	Amino acid metabolism
Histidine	<0,1	8.46	NA	NA	C00135	Amino acid metabolism
Glucosamine 6-phosphate	18.4118	8.15746	-2,26	0.0280827	C00352	Glycolysis; Pentose phosphate pathway
2-oxoglutarate	110.28	67.5534	-1,63	0.0277792	C00026	TCA cycle
Fumarate	84.7393	<0,1	NA	NA	C00122	TCA cycle
Citrate	19.4556	14.3484	-1,36	0.0419825	C00158	TCA cycle
3-phosphoglycerate	16.4753	8.62621	-1,91	0.0478722	C00197	Glycolysis; Pentose phosphate pathway
Glutamic acid	1264.15	925.15	-1,37	0.0385546	C00025	Amino acid metabolism
Glutamine	52.3718	31.0109	-1,69	0.0126016	C00064	Amino acid metabolism
Methylmalonate	3426.5	5814.7	1,70	0.0490857	C02170	TCA cycle
Succinate	2268.96	3904.94	1,72	0.0459089	C00042	TCA cycle
Fructose 6-phosphate	151.269	90.4549	-1,67	0.034267	C00085	Glycolysis; Pentose phosphate pathway
Glucose 6-phosphate	457.097	145.816	-3,13	0.00420394	C00092	Glycolysis; Pentose phosphate pathway
Malate	3344.43	1763.02	-1,90	0.0421379	C00149	TCA cycle
6-phosphogluconate	48.8913	26.5306	-1,84	0.0461741	C00345	Glycolysis; Pentose phosphate pathway
AMP	<0,1	1.01052	NA	NA	C00020	Nucleotide metabolism
CMP	6.08172	2.0469	-2,97	0.0233253	C00055	Nucleotide metabolism
UMP	9.93059	2.94336	-3,37	0.00463585	C00105	Nucleotide metabolism
Uracil	177.898	82.7726	-2,15	0.0490758	C00106	Nucleotide metabolism
GMP	2.28171	<0,1	NA	NA	C00144	Nucleotide metabolism
Oxalate	53.5517	<0,1	NA	NA	C00209	TCA cycle
Inosine	75.3839	153.984	2,04	0.0454233	C00294	Nucleotide metabolism
Guanosine	4.69264	3.50633	-1,34	0.0141038	C00387	Nucleotide metabolism
1 NA: not applicable; positive and negative values stand for up- and down-representation in Sco-trpMKI, respectively.
