# Supplementary material for: The Streptomyces coelicolor Small ORF trpM Stimulates Growth and Morphological Development and Exerts Opposite Effects on Actinorhodin and Calcium-Dependent Antibiotic Production
Source: Front Microbiol. 2020 Feb 19;11:224. doi: 10.3389/fmicb.2020.00224 (PMC7042404; doi:10.3389/fmicb.2020.00224)
Supplement: TABLE S4 — Description, abundance profile and functional classification of not differentially represented metabolites. Functional classification is based on KEGG orthology. [file Table_4.XLSX]

## Sheet: Foglio1
Table S4 Description, abundance profile and functional classification of not differentially represented metabolites. Functional classification is based on KEGG Orthology
Compound	Sco-EV (ppm)	Sco-trpMKI (ppm)	Sco-trpMKI VS Sco-EV fold change1	Entry	Functional classification
Tryptophan	48.2227	42.8279	-1.12596	C00078	Amino acid metabolism
Methionine	85.4189	78.4314	-1.08909	C00073	Amino acid metabolism
Threonine	94.7813	109.006	1.15008	C00188	Amino acid metabolism
Serine	167.292	140.929	-1.18707	C00065	Amino acid metabolism
Asparagine	<0,1	<0,1	NA	C00152	Amino acid metabolism
Alanine	<0,1	<0,1	NA	C00041	Amino acid metabolism
Citrulline	<0,1	<0,1	NA	C00327	Amino acid metabolism
Phenylpyruvate	<0,1	<0,1	NA	C00166	Amino acid metabolism
Reduced glutatione	<0,1	<0,1	NA	C00051	Amino acid metabolism
Oxidized glutathione	<0,1	<0,1	NA	C00127	Amino acid metabolism
Anthranilate	<0,1	<0,1	NA	C00108	Amino acid metabolism; Antibiotic biosynthesis
Methylmalonyl CoA	<0,1	<0,1	NA	C00683	Amino acid metabolism; Antibiotic biosynthesis; TCA cycle
Succinyl CoA	<0,1	<0,1	NA	C00091	Amino acid metabolism; Antibiotic biosynthesis; TCA cycle
Propionyl CoA	<0,1	<0,1	NA	C00100	Amino acid metabolism; Antibiotic biosynthesis; TCA cycle
Acetyl CoA	<0,1	<0,1	NA	C00024	Amino acid metabolism; Antibiotic biosynthesis; Glycolysis; Pentose phosphte pathway; TCA cycle; Lipid metabolism
Chorismate	<0,1	<0,1	NA	C00251	Amino acid metabolism; Antibiotic biosynthesis; Metabolism of cofactors and vitamins
Fructose 1,6 bisphosphate	<0,1	<0,1	NA	C00354	Amino acid metabolism; Antibiotic biosynthesis; Glycolysis; Pentose phosphte pathway
Pyruvate	<0,1	<0,1	NA	C00022	Amino acid metabolism; Glycolysis; Pentose phosphte pathway; TCA cycle; Lipid metabolism
Oxaloacetate	<0,1	<0,1	NA	C00036	Amino acid metabolism; TCA cycle
UDP-glucuronate	<0,1	<0,1	NA	C00167	Amino sugar and nucleotide sugar metabolism
Cis aconitate	<0,1	<0,1	NA	C00417	Antibiotic biosynthesis; TCA cycle
Coenzyme A	<0,1	<0,1	NA	C00010	Antibiotic biosynthesis; Glycolysis; TCA cycle; Lipid metabolism
Malonyl CoA	<0,1	<0,1	NA	C00083	Antibiotic biosynthesis; Glycolysis; TCA cycle; Lipid metabolism
ATP	<0,1	<0,1	NA	C00002	Antibiotic biosynthesis; Oxidative phosphorylation; Nucleotid metabolism; Signaling
Glyceraldehyde 3 phosphate	<0,1	<0,1	NA	C00118	Glycolysis; Pentose phosphte pathway
Acetyl phosphate	3.79297	3.53824	-1.07199	C00227	Glycolysis; TCA cycle
1,3 bisphosphoglycerate	<0,1	<0,1	NA	C00236	Glycolysis
Phosphoenolpyruvate	<0,1	<0,1	NA	C00074	Glycolysis; TCA cycle
NAD	<0,1	<0,1	NA	C00003	Oxidative phosphorylation; Metabolism of cofactors and vitamins
Folate	<0,1	<0,1	NA	C00504	Metabolism of cofactors and vitamins
FAD	<0,1	<0,1	NA	C00016	Metabolism of cofactors and vitamins
GTP	<0,1	<0,1	NA	C00044	Metabolism of cofactors and vitamins; Nucleotide metabolism; Signaling
Glutaconate	<0,1	<0,1	NA	C02214	Not determined
NADPH	<0,1	<0,1	NA	C00005	Not determined
Guanine	<0,1	<0,1	NA	C00242	Nucleotide metabolism
Adenine	<0,1	<0,1	NA	C00147	Nucleotide metabolism
Thymine	<0,1	<0,1	NA	C00178	Nucleotide metabolism
Adenosine	<0,1	<0,1	NA	C00212	Nucleotide metabolism
Cytidine	<0,1	<0,1	NA	C00475	Nucleotide metabolism
IMP	<0,1	<0,1	NA	C00130	Nucleotide metabolism
CMP	<0,1	<0,1	NA	C00055	Nucleotide metabolism
GDP	<0,1	<0,1	NA	C00035	Nucleotide metabolism
ADP	<0,1	<0,1	NA	C00008	Nucleotide metabolism
UDP	<0,1	<0,1	NA	C00015	Nucleotide metabolism
ITP	<0,1	<0,1	NA	C00081	Nucleotide metabolism
UTP	<0,1	<0,1	NA	C00075	Nucleotide metabolism
CTP	<0,1	<0,1	NA	C00063	Nucleotide metabolism
cGMP	<0,1	<0,1	NA	C00942	Nucleotide metabolism; Signaling
cAMP	<0,1	<0,1	NA	C00575	Nucleotide metabolism; Signaling
NADH	<0,1	<0,1	NA	C00004	Oxidative phosphorylation
1 NA: not applicable; positive and negative values stand for up- and down-representation in Sco-trpMKI, respectively.
